# Supplementary material for: Large-Scale Plasma Proteomics and Genetic Integration Uncover Novel Biological Pathways in Male Pattern Baldness
Source: Int J Mol Sci. 2026 Feb 22;27(4):2052. doi: 10.3390/ijms27042052 (PMC12940227; doi:10.3390/ijms27042052)
Supplement: Supplementary file 1 [file ijms-27-02052-s001.zip › Supplementary Tables.xlsx]

## Sheet: Supplementary Table 1
Supplementary Table 1: Associations of plasma proteins with male pattern baldness (model 1).
Protein	Description of protein	OR	OR_Lower_CI	OR_Upper_CI	P value	P value (FDR-corrected)	p_val (Bonferroni-corrected)
A1BG	Alpha-1B-glycoprotein	0.984649	0.856826	1.13154	0.827388	0.923161	1
AAMDC	Mth938 domain-containing protein	0.961131	0.918261	1.006	0.0885826	0.273741	1
AARSD1	Alanyl-tRNA editing protein Aarsd1	1.00973	0.973191	1.04764	0.606598	0.795409	1
ABCA2	ATP-binding cassette sub-family A member 2	1.05949	0.989924	1.13394	0.0953692	0.282997	1
ABHD14B	Protein ABHD14B	0.983137	0.947647	1.01996	0.364589	0.619568	1
ABL1	Tyrosine-protein kinase ABL1	0.967198	0.93853	0.996742	0.0298119	0.149111	1
ABO	Histo-blood group ABO system transferase	0.992628	0.976479	1.00904	0.376567	0.628547	1
ABRAXAS2	BRISC complex subunit Abraxas 2	0.963402	0.928926	0.999156	0.0449208	0.18788	1
ACAA1	3-ketoacyl-CoA thiolase, peroxisomal	0.989355	0.964133	1.01524	0.416667	0.663365	1
ACADM	Medium-chain specific acyl-CoA dehydrogenase, mitochondrial	0.99432	0.959633	1.03026	0.753201	0.881612	1
ACADSB	Short/branched chain specific acyl-CoA dehydrogenase, mitochondrial	0.972311	0.946794	0.998516	0.0385067	0.17202	1
ACAN	Aggrecan core protein	1.04256	0.965975	1.12523	0.284285	0.54411	1
ACE	Angiotensin-converting enzyme	1.09171	0.999873	1.19199	0.0503268	0.196334	1
ACE2	Angiotensin-converting enzyme 2	1.00254	0.964454	1.04213	0.897814	0.957698	1
ACHE	Acetylcholinesterase	1.09414	1.01985	1.17385	0.0121462	0.0920773	1
ACOT13	Acyl-coenzyme A thioesterase 13	0.97277	0.952791	0.993168	0.00912265	0.0795091	1
ACOX1	Peroxisomal acyl-coenzyme A oxidase 1	0.980131	0.940057	1.02191	0.346042	0.601959	1
ACP1	Low molecular weight phosphotyrosine protein phosphatase	1.00467	0.953089	1.05904	0.862488	0.944228	1
ACP5	Tartrate-resistant acid phosphatase type 5	1.0412	0.978876	1.1075	0.199817	0.437939	1
ACP6	Lysophosphatidic acid phosphatase type 6	1.01365	0.982975	1.04528	0.387179	0.639658	1
ACRBP	Acrosin-binding protein	0.966322	0.909577	1.02661	0.267209	0.520645	1
ACRV1	Acrosomal protein SP-10	1.0183	0.996845	1.04023	0.0950816	0.282431	1
ACSL1	Long-chain-fatty-acid--CoA ligase 1	0.96878	0.905063	1.03698	0.360829	0.614614	1
ACTA2	Actin, aortic smooth muscle	1.01622	0.968052	1.06678	0.516074	0.736417	1
ACTN2	Alpha-actinin-2	1.02534	0.987092	1.06507	0.196973	0.435705	1
ACTN4	Alpha-actinin-4	1.00334	0.939624	1.07139	0.920549	0.969302	1
ACVRL1	Serine/threonine-protein kinase receptor R3	0.996414	0.919725	1.0795	0.929937	0.973407	1
ACY1	Aminoacylase-1	0.974483	0.942624	1.00742	0.127466	0.336538	1
ACY3	N-acyl-aromatic-L-amino acid amidohydrolase	1.03649	0.992586	1.08234	0.104583	0.29615	1
ACYP1	Acylphosphatase-1	0.974976	0.940339	1.01089	0.169698	0.396287	1
ADA	Adenosine deaminase	0.973316	0.919635	1.03013	0.350085	0.603731	1
ADA2	Adenosine deaminase 2	1.01231	0.965214	1.06171	0.614678	0.80203	1
ADAM12	Disintegrin and metalloproteinase domain-containing protein 12	0.931421	0.867261	1.00033	0.0510548	0.197634	1
ADAM15	Disintegrin and metalloproteinase domain-containing protein 15	1.03497	0.967528	1.10712	0.317384	0.575642	1
ADAM22	Disintegrin and metalloproteinase domain-containing protein 22	1.15312	1.08875	1.2213	1.16791e-06	8.09475e-05	0.0033998
ADAM23	Disintegrin and metalloproteinase domain-containing protein 23	1.09315	1.03121	1.1588	0.00276412	0.0416909	1
ADAM8	Disintegrin and metalloproteinase domain-containing protein 8	0.973294	0.90807	1.0432	0.444344	0.685471	1
ADAM9	Disintegrin and metalloproteinase domain-containing protein 9	1.00722	0.931894	1.08863	0.856054	0.940013	1
ADAMTS1	A disintegrin and metalloproteinase with thrombospondin motifs 1	1.04615	0.968419	1.13011	0.252077	0.500335	1
ADAMTS13	A disintegrin and metalloproteinase with thrombospondin motifs 13	1.00103	0.916691	1.09313	0.98173	0.991696	1
ADAMTS15	A disintegrin and metalloproteinase with thrombospondin motifs 15	0.949768	0.903508	0.998396	0.0430704	0.182235	1
ADAMTS16	A disintegrin and metalloproteinase with thrombospondin motifs 16	1.11024	1.04155	1.18345	0.0013293	0.026504	1
ADAMTS4	A disintegrin and metalloproteinase with thrombospondin motifs 4	0.970834	0.908263	1.03772	0.38386	0.635979	1
ADAMTS8	A disintegrin and metalloproteinase with thrombospondin motifs 8	1.09377	1.0453	1.14449	0.000106241	0.00396495	0.309266
ADAMTSL2	ADAMTS-like protein 2	0.931945	0.870928	0.997236	0.0413391	0.177245	1
ADAMTSL4	ADAMTS-like protein 4	1.00596	0.910828	1.11103	0.906629	0.961106	1
ADAMTSL5	ADAMTS-like protein 5	1.04657	0.986029	1.11084	0.134328	0.343309	1
ADCYAP1R1	Pituitary adenylate cyclase-activating polypeptide type I receptor	1.01674	0.95456	1.08296	0.606179	0.795409	1
ADD1	Alpha-adducin	0.9712	0.939207	1.00428	0.0872731	0.272588	1
ADGRB3	Adhesion G protein-coupled receptor B3	1.02679	0.964509	1.09308	0.407657	0.657446	1
ADGRD1	Adhesion G-protein coupled receptor D1	0.969721	0.915912	1.02669	0.291152	0.54952	1
ADGRE1	Adhesion G protein-coupled receptor E1	1.0183	0.974838	1.06371	0.415079	0.661357	1
ADGRE2	Adhesion G protein-coupled receptor E2	1.06567	0.992211	1.14456	0.080913	0.259403	1
ADGRE5	Adhesion G protein-coupled receptor E5	1.03068	0.964749	1.10113	0.370233	0.624189	1
ADGRF5	Adhesion G protein-coupled receptor F5	0.923921	0.846171	1.00882	0.0776824	0.253598	1
ADGRG1	Adhesion G-protein coupled receptor G1	1.01896	0.992744	1.04587	0.157813	0.380923	1
ADGRG2	Adhesion G-protein coupled receptor G2	0.898766	0.832035	0.970848	0.00669544	0.0660692	1
ADGRV1	Adhesion G-protein coupled receptor V1	0.998414	0.964062	1.03399	0.929193	0.973329	1
ADH1B	All-trans-retinol dehydrogenase	1.01164	0.980403	1.04387	0.469615	0.705406	1
ADH4	All-trans-retinol dehydrogenase [NAD(+)] ADH4	1.01389	0.988264	1.04017	0.290969	0.54952	1
ADIPOQ	Adiponectin	0.967439	0.935961	0.999975	0.0498248	0.196	1
ADM	Pro-adrenomedullin	1.0369	0.960203	1.11972	0.355396	0.610432	1
ADRA2A	Alpha-2A adrenergic receptor	1.02181	0.987397	1.05742	0.217079	0.459241	1
AFAP1	Actin filament-associated protein 1	1.00164	0.973462	1.03064	0.910356	0.962742	1
AFM	Afamin	1.03675	0.924088	1.16316	0.538588	0.748724	1
AFP	Alpha-fetoprotein	0.950118	0.919942	0.981283	0.00188732	0.0332969	1
AGBL2	Cytosolic carboxypeptidase 2	1.02283	0.995995	1.05038	0.0960847	0.283674	1
AGER	Advanced glycosylation end product-specific receptor	1.08182	1.02855	1.13786	0.00226951	0.0373252	1
AGR2	Anterior gradient protein 2 homolog	0.991258	0.970119	1.01286	0.42464	0.669954	1
AGR3	Anterior gradient protein 3	1.00805	0.972816	1.04456	0.658672	0.833225	1
AGRN	Agrin	0.915845	0.863368	0.971512	0.00350022	0.0474214	1
AGRP	Agouti-related protein	0.966723	0.929327	1.00562	0.0926808	0.278482	1
AGT	Angiotensinogen	0.97066	0.869808	1.0832	0.59469	0.785811	1
AGXT	Serine--pyruvate aminotransferase	0.985408	0.958789	1.01277	0.292766	0.550899	1
AHCY	Adenosylhomocysteinase	0.991101	0.961225	1.02191	0.567054	0.768837	1
AHNAK	Neuroblast differentiation-associated protein AHNAK	0.973378	0.904582	1.04741	0.470595	0.705436	1
AHNAK2	Protein AHNAK2	1.03315	0.95411	1.11873	0.421931	0.667159	1
AHSA1	Activator of 90 kDa heat shock protein ATPase homolog 1	0.979626	0.944864	1.01567	0.264141	0.51772	1
AHSG	Alpha-2-HS-glycoprotein	1.05532	0.966301	1.15255	0.231072	0.47687	1
AHSP	Alpha-hemoglobin-stabilizing protein	1.0099	0.98495	1.03548	0.44028	0.682095	1
AIDA	Axin interactor, dorsalization-associated protein	1.00064	0.972771	1.0293	0.964696	0.984999	1
AIF1	Allograft inflammatory factor 1	0.974322	0.936162	1.01404	0.201885	0.439557	1
AIF1L	Allograft inflammatory factor 1-like	0.986796	0.944278	1.03123	0.55419	0.75989	1
AIFM1	Apoptosis-inducing factor 1, mitochondrial	0.983499	0.96436	1.00302	0.0970462	0.284207	1
AK1	Adenylate kinase isoenzyme 1	1.00893	0.976713	1.04222	0.5912	0.783036	1
AK2	Adenylate kinase 2, mitochondrial	0.977733	0.95633	0.999615	0.046139	0.189425	1
AKAP12	A-kinase anchor protein 12	0.964293	0.857071	1.08493	0.545452	0.752517	1
AKR1B1	Aldo-keto reductase family 1 member B1	0.977116	0.949707	1.00532	0.110765	0.307256	1
AKR1B10	Aldo-keto reductase family 1 member B10	0.991567	0.954384	1.0302	0.664068	0.835033	1
AKR1C4	Aldo-keto reductase family 1 member C4	0.983256	0.943629	1.02455	0.421097	0.666565	1
AKR7L	Aflatoxin B1 aldehyde reductase member 4	1.02343	0.987821	1.06033	0.199892	0.437939	1
AKT1S1	Proline-rich AKT1 substrate 1	0.968183	0.938039	0.999295	0.0451019	0.187998	1
AKT2	RAC-beta serine/threonine-protein kinase	0.974101	0.956204	0.992333	0.00554584	0.0613838	1
AKT3	RAC-gamma serine/threonine-protein kinase	0.967187	0.932761	1.00288	0.0711918	0.243738	1
ALCAM	CD166 antigen	0.977165	0.879646	1.0855	0.666732	0.836302	1
ALDH1A1	Retinal dehydrogenase 1	1.00785	0.970153	1.04701	0.687752	0.848162	1
ALDH2	Aldehyde dehydrogenase, mitochondrial	1.04902	1.00163	1.09865	0.0424622	0.180449	1
ALDH3A1	Aldehyde dehydrogenase, dimeric NADP-preferring	0.992665	0.963239	1.02299	0.631592	0.817547	1
ALDH5A1	Succinate-semialdehyde dehydrogenase, mitochondrial	0.954309	0.907377	1.00367	0.0691164	0.240667	1
ALMS1	Alstrom syndrome protein 1	1.03084	0.974691	1.09022	0.287813	0.546883	1
ALPI	Intestinal-type alkaline phosphatase	1.00649	0.987145	1.02621	0.513634	0.735855	1
ALPP	Alkaline phosphatase, placental type	0.969467	0.95371	0.985484	0.000208142	0.00712825	0.605901
AMBN	Ameloblastin	0.91864	0.848111	0.995035	0.0373306	0.168292	1
AMBP	Protein AMBP	1.14415	1.03229	1.26812	0.0103017	0.0849521	1
AMDHD2	N-acetylglucosamine-6-phosphate deacetylase	0.993524	0.907357	1.08787	0.888372	0.956379	1
AMFR	E3 ubiquitin-protein ligase AMFR	0.999928	0.967581	1.03336	0.996599	0.998991	1
AMIGO1	Amphoterin-induced protein 1	0.968369	0.922632	1.01637	0.192893	0.430276	1
AMIGO2	Amphoterin-induced protein 2	1.06197	0.971581	1.16077	0.185248	0.419654	1
AMN	Protein amnionless	1.01162	0.967475	1.05778	0.611811	0.799978	1
AMOT	Angiomotin	0.988914	0.92996	1.05161	0.722234	0.865908	1
AMOTL2	Angiomotin-like protein 2	0.989282	0.941889	1.03906	0.667048	0.836302	1
AMPD3	AMP deaminase 3	1.01294	0.98005	1.04694	0.445176	0.686392	1
AMY2A	Pancreatic alpha-amylase	1.05618	1.01084	1.10356	0.014631	0.100688	1
AMY2B	Alpha-amylase 2B	1.06784	1.02183	1.11593	0.00349065	0.0474214	1
ANG	Angiogenin	1.01908	0.957153	1.08501	0.554631	0.760117	1
ANGPT1	Angiopoietin-1	0.995434	0.971069	1.02041	0.717375	0.863996	1
ANGPT2	Angiopoietin-2	0.981784	0.930542	1.03585	0.501463	0.729858	1
ANGPTL1	Angiopoietin-related protein 1	0.981852	0.912933	1.05597	0.621842	0.808478	1
ANGPTL2	Angiopoietin-related protein 2	1.00259	0.951647	1.05626	0.922512	0.970504	1
ANGPTL3	Angiopoietin-related protein 3	0.947939	0.892637	1.00667	0.081279	0.26029	1
ANGPTL4	Angiopoietin-related protein 4	1.01916	0.973453	1.06701	0.417554	0.663365	1
ANGPTL7	Angiopoietin-related protein 7	0.952265	0.899739	1.00786	0.0910979	0.277235	1
ANK2	Ankyrin-2	0.995748	0.961585	1.03112	0.810915	0.914952	1
ANKMY2	Ankyrin repeat and MYND domain-containing protein 2	0.967464	0.939022	0.996768	0.0298052	0.149111	1
ANKRA2	Ankyrin repeat family A protein 2	1.0153	0.971203	1.06139	0.502754	0.729933	1
ANKRD54	Ankyrin repeat domain-containing protein 54	0.972172	0.937327	1.00831	0.12965	0.338816	1
ANP32C	Acidic leucine-rich nuclear phosphoprotein 32 family member C	1.0234	0.961621	1.08916	0.466505	0.704595	1
ANPEP	Aminopeptidase N	0.948804	0.878984	1.02417	0.177795	0.408171	1
ANXA1	Annexin A1	1.02963	0.975975	1.08624	0.284858	0.54411	1
ANXA10	Annexin A10	0.971512	0.946599	0.997081	0.0292135	0.147942	1
ANXA11	Annexin A11	0.983472	0.953103	1.01481	0.297662	0.555242	1
ANXA2	Annexin A2	1.00755	0.973971	1.04228	0.663752	0.835033	1
ANXA3	Annexin A3	0.969755	0.941862	0.998474	0.0391539	0.172949	1
ANXA4	Annexin A4	0.980445	0.952864	1.00883	0.174953	0.404518	1
ANXA5	Annexin A5	0.988429	0.921045	1.06074	0.746633	0.87763	1
AOC1	Amiloride-sensitive amine oxidase [copper-containing]	0.998814	0.961504	1.03757	0.951288	0.979663	1
AOC3	Membrane primary amine oxidase	1.07678	1.00376	1.15511	0.0389514	0.172584	1
AP1G2	AP-1 complex subunit gamma-like 2	0.955103	0.927615	0.983406	0.00204881	0.0348777	1
AP2B1	AP-2 complex subunit beta	0.956544	0.910662	1.00474	0.0764711	0.252676	1
AP3B1	AP-3 complex subunit beta-1	0.964992	0.936036	0.994844	0.0218727	0.126552	1
AP3S2	AP-3 complex subunit sigma-2	0.952184	0.907262	0.999331	0.0469088	0.190609	1
APBB1IP	Amyloid beta A4 precursor protein-binding family B member 1-interacting protein	1.02055	0.97619	1.06692	0.369645	0.624189	1
APCS	Serum amyloid P-component	1.00333	0.934525	1.07719	0.926973	0.972472	1
APEX1	DNA-(apurinic or apyrimidinic site) endonuclease	0.983018	0.949598	1.01761	0.331757	0.590392	1
APLP1	Amyloid-like protein 1	1.05266	1.0108	1.09625	0.0131814	0.0966524	1
APOA1	Apolipoprotein A-I	0.94325	0.86431	1.0294	0.190132	0.426958	1
APOA2	Apolipoprotein A-II	0.97651	0.931224	1.024	0.326516	0.58552	1
APOA4	Apolipoprotein A-IV	1.08586	1.01398	1.16283	0.0184111	0.115258	1
APOB	Apolipoprotein B-100	1.02451	0.922887	1.13733	0.649565	0.828608	1
APOBR	Apolipoprotein B receptor	1.03473	0.978259	1.09446	0.233122	0.478237	1
APOC1	Apolipoprotein C-I	0.978995	0.920579	1.04112	0.49885	0.728348	1
APOD	Apolipoprotein D	1.03411	0.974875	1.09695	0.265052	0.518526	1
APOE	Apolipoprotein E	0.973405	0.939865	1.00814	0.131893	0.340676	1
APOF	Apolipoprotein F	1.06175	0.979196	1.15125	0.146809	0.362171	1
APOH	Beta-2-glycoprotein 1	0.986463	0.932184	1.0439	0.636907	0.82037	1
APOL1	Apolipoprotein L1	0.948958	0.9093	0.990347	0.0161563	0.107377	1
APOM	Apolipoprotein M	0.959449	0.892025	1.03197	0.265481	0.519016	1
APP	Amyloid-beta precursor protein	0.985373	0.954941	1.01678	0.357269	0.611771	1
APPL2	DCC-interacting protein 13-beta	0.972812	0.952458	0.993601	0.0106164	0.0865669	1
APRT	Adenine phosphoribosyltransferase	0.993029	0.950451	1.03751	0.75437	0.88227	1
ARAF	Serine/threonine-protein kinase A-Raf	0.987342	0.952689	1.02326	0.484657	0.718349	1
AREG	Amphiregulin	0.892111	0.846305	0.940397	2.18512e-05	0.00104277	0.0636088
ARF6	ADP-ribosylation factor 6	0.989974	0.968486	1.01194	0.368125	0.623755	1
ARFIP1	Arfaptin-1	0.951053	0.91913	0.984085	0.00396446	0.0517513	1
ARG1	Arginase-1	1.0208	0.980911	1.06231	0.311401	0.569735	1
ARG2	Arginase-2, mitochondrial	0.985682	0.931118	1.04344	0.619646	0.806704	1
ARHGAP1	Rho GTPase-activating protein 1	0.970696	0.927707	1.01568	0.198115	0.436719	1
ARHGAP25	Rho GTPase-activating protein 25	0.978913	0.94584	1.01314	0.22422	0.468224	1
ARHGAP30	Rho GTPase-activating protein 30	1.0208	0.96148	1.08379	0.500276	0.729246	1
ARHGAP45	Rho GTPase-activating protein 45	0.963595	0.936253	0.991734	0.0115647	0.089773	1
ARHGAP5	Rho GTPase-activating protein 5	0.984521	0.953186	1.01689	0.344491	0.601454	1
ARHGEF1	Rho guanine nucleotide exchange factor 1	0.968629	0.943409	0.994523	0.0178821	0.112917	1
ARHGEF10	Rho guanine nucleotide exchange factor 10	0.957074	0.933509	0.981234	0.000561718	0.0159893	1
ARHGEF12	Rho guanine nucleotide exchange factor 12	0.975875	0.956843	0.995286	0.0150874	0.102615	1
ARHGEF5	Rho guanine nucleotide exchange factor 5	1.01478	0.98212	1.04854	0.379292	0.630992	1
ARID3A	AT-rich interactive domain-containing protein 3A	1.07424	1.01119	1.14121	0.0203012	0.12089	1
ARID4B	AT-rich interactive domain-containing protein 4B	1.00634	0.956925	1.05831	0.805647	0.914161	1
ARL13B	ADP-ribosylation factor-like protein 13B	0.953484	0.92096	0.987157	0.00714554	0.0686093	1
ARL2BP	ADP-ribosylation factor-like protein 2-binding protein	0.936969	0.882684	0.994593	0.0325127	0.155119	1
ARMCX2	Armadillo repeat-containing X-linked protein 2	0.990841	0.950805	1.03256	0.661925	0.834433	1
ARNT	Aryl hydrocarbon receptor nuclear translocator	1.01824	0.962685	1.07699	0.527784	0.744009	1
ARNTL	Aryl hydrocarbon receptor nuclear translocator-like protein 1	1.03731	0.989008	1.08797	0.132149	0.340903	1
ARSA	Arylsulfatase A	0.931324	0.889799	0.974786	0.00223279	0.0369298	1
ARSB	Arylsulfatase B	0.961436	0.926534	0.997654	0.0371135	0.167938	1
ART3	Ecto-ADP-ribosyltransferase 3	1.23085	1.16084	1.30507	3.59224e-12	3.73464e-10	1.0457e-08
ART5	Ecto-ADP-ribosyltransferase 5	0.983807	0.946476	1.02261	0.408128	0.65784	1
ARTN	Artemin	1.01102	0.96415	1.06016	0.650966	0.829572	1
ASAH1	Acid ceramidase	0.987254	0.938422	1.03863	0.620156	0.807006	1
ASAH2	Neutral ceramidase	1.03398	0.994502	1.07502	0.0924948	0.278441	1
ASGR1	Asialoglycoprotein receptor 1	0.981506	0.9163	1.05135	0.594555	0.785811	1
ASGR2	Asialoglycoprotein receptor 2	0.971067	0.888074	1.06182	0.519499	0.738742	1
ASPN	Asporin	1.03452	0.949977	1.12659	0.435249	0.679361	1
ASPSCR1	Tether containing UBX domain for GLUT4	0.962071	0.929008	0.996312	0.0302278	0.149648	1
ASRGL1	Isoaspartyl peptidase/L-asparaginase	0.972658	0.94993	0.99593	0.0215578	0.125259	1
ASS1	Argininosuccinate synthase	1.03171	1.0001	1.06433	0.049277	0.195164	1
ATF2	Cyclic AMP-dependent transcription factor ATF-2	0.999667	0.968862	1.03145	0.983366	0.992572	1
ATF4	Cyclic AMP-dependent transcription factor ATF-4	0.958085	0.890659	1.03062	0.250126	0.498156	1
ATG16L1	Autophagy-related protein 16-1	0.964356	0.938363	0.991068	0.00922529	0.0797462	1
ATG4A	Cysteine protease ATG4A	0.982752	0.949146	1.01755	0.327027	0.585824	1
ATOX1	Copper transport protein ATOX1	0.965349	0.937928	0.993571	0.0164552	0.108619	1
ATP1B1	Sodium/potassium-transporting ATPase subunit beta-1	1.00893	0.959683	1.06071	0.727586	0.868034	1
ATP1B2	Sodium/potassium-transporting ATPase subunit beta-2	1.06873	0.988498	1.15547	0.0950289	0.282431	1
ATP1B3	Sodium/potassium-transporting ATPase subunit beta-3	0.98276	0.922866	1.04654	0.587772	0.782352	1
ATP1B4	Protein ATP1B4	0.978362	0.921707	1.0385	0.472295	0.706502	1
ATP2B4	Plasma membrane calcium-transporting ATPase 4	0.999002	0.960957	1.03855	0.95978	0.982691	1
ATP5F1D	ATP synthase subunit delta, mitochondrial	0.976688	0.930037	1.02568	0.344857	0.601454	1
ATP5IF1	ATPase inhibitor, mitochondrial	0.978773	0.960529	0.997364	0.0254204	0.136725	1
ATP5PO	ATP synthase subunit O, mitochondrial	0.996884	0.947254	1.04911	0.904646	0.960914	1
ATP6AP2	Renin receptor	0.976028	0.924608	1.03031	0.379549	0.630992	1
ATP6V1D	V-type proton ATPase subunit D	1.01115	0.933338	1.09545	0.7861	0.901275	1
ATP6V1F	V-type proton ATPase subunit F	0.979285	0.949187	1.01034	0.188752	0.424948	1
ATP6V1G1	V-type proton ATPase subunit G 1	0.957225	0.926221	0.989268	0.00925944	0.0797462	1
ATP6V1G2	V-type proton ATPase subunit G 2	0.99435	0.969006	1.02036	0.667088	0.836302	1
ATRAID	All-trans retinoic acid-induced differentiation factor	1.0609	0.980265	1.14816	0.142708	0.356617	1
ATRN	Attractin, Isoform 2	1.16331	1.00967	1.34032	0.0363361	0.16579	1
ATXN10	Ataxin-10	0.988606	0.960449	1.01759	0.436979	0.680575	1
ATXN2	Ataxin-2	1.00748	0.984682	1.0308	0.523455	0.740979	1
ATXN2L	Ataxin-2-like protein	0.944802	0.899214	0.9927	0.0244245	0.135492	1
ATXN3	Ataxin-3	0.986346	0.950276	1.02378	0.469488	0.705406	1
AXIN1	Axin-1	0.970555	0.950275	0.991269	0.00553785	0.0613838	1
AXL	Tyrosine-protein kinase receptor UFO	1.02197	0.9474	1.10241	0.573954	0.773013	1
AZI2	5-azacytidine-induced protein 2	0.93069	0.892888	0.970092	0.000685559	0.0178184	1
AZU1	Azurocidin	0.995189	0.968597	1.02251	0.72708	0.868034	1
B2M	Beta-2-microglobulin	0.935107	0.867978	1.00743	0.0775149	0.253598	1
B3GAT3	Galactosylgalactosylxylosylprotein 3-beta-glucuronosyltransferase 3	1.01346	0.899133	1.14233	0.826672	0.92294	1
B3GNT7	UDP-GlcNAc:betaGal beta-1,3-N-acetylglucosaminyltransferase 7	1.02342	0.959589	1.09149	0.481112	0.714185	1
B4GALT1	Beta-1,4-galactosyltransferase 1	1.0558	0.979663	1.13785	0.155047	0.377061	1
B4GAT1	Beta-1,4-glucuronyltransferase 1	1.01979	0.936723	1.11023	0.651175	0.829572	1
BABAM1	BRISC and BRCA1-A complex member 1	0.994503	0.915057	1.08085	0.896743	0.957698	1
BACH1	Transcription regulator protein BACH1	0.963591	0.9375	0.990408	0.00809329	0.0747923	1
BAG3	BAG family molecular chaperone regulator 3	1.03349	0.981282	1.08847	0.212952	0.453476	1
BAG4	BAG family molecular chaperone regulator 4	0.957088	0.912596	1.00375	0.0709336	0.243738	1
BAG6	Large proline-rich protein BAG6	0.965376	0.912555	1.02125	0.219663	0.462692	1
BAIAP2	Brain-specific angiogenesis inhibitor 1-associated protein 2	0.983553	0.952463	1.01566	0.311583	0.569735	1
BAMBI	BMP and activin membrane-bound inhibitor homolog	0.939013	0.873877	1.009	0.0862362	0.27051	1
BANK1	B-cell scaffold protein with ankyrin repeats	0.972788	0.954218	0.991718	0.00502086	0.0587708	1
BAP18	Chromatin complexes subunit BAP18	0.960328	0.928843	0.992879	0.0173045	0.111445	1
BATF	Basic leucine zipper transcriptional factor ATF-like	0.999625	0.970651	1.02946	0.980071	0.991423	1
BAX	Apoptosis regulator BAX	0.980578	0.958209	1.00347	0.095746	0.28336	1
BCAM	Basal cell adhesion molecule	1.07187	0.984542	1.16695	0.109437	0.305146	1
BCAN	Brevican core protein	1.14459	1.07944	1.21366	6.27154e-06	0.000372581	0.0182565
BCAT1	Branched-chain-amino-acid aminotransferase, cytosolic	0.976591	0.903944	1.05508	0.548095	0.754375	1
BCAT2	Branched-chain-amino-acid aminotransferase, mitochondrial	1.03601	0.989137	1.0851	0.134242	0.343309	1
BCHE	Cholinesterase	1.0554	0.966244	1.15278	0.231145	0.47687	1
BCL2	Apoptosis regulator Bcl-2	0.982991	0.940856	1.02701	0.442775	0.684209	1
BCL2L1	Bcl-2-like protein 1	0.974178	0.951201	0.997711	0.031702	0.152285	1
BCL2L11	Bcl-2-like protein 11, Isoform BimL	0.988606	0.94046	1.03922	0.652796	0.830546	1
BCL2L15	Bcl-2-like protein 15	1.03659	0.99515	1.07976	0.0842696	0.267804	1
BCL7A	B-cell CLL/lymphoma 7 protein family member A	1.01498	0.977465	1.05394	0.439037	0.681256	1
BCL7B	B-cell CLL/lymphoma 7 protein family member B	1.00982	0.958659	1.06372	0.712511	0.863522	1
BCR	Breakpoint cluster region protein	0.975669	0.954122	0.997704	0.0306387	0.149976	1
BDNF	Brain-derived neurotrophic factor	0.980009	0.952768	1.00803	0.160313	0.385041	1
BECN1	Beclin-1	0.947666	0.910789	0.986036	0.00794413	0.0740787	1
BEX3	Protein BEX3	0.994562	0.9432	1.04872	0.840259	0.932029	1
BGLAP	Osteocalcin	1.0129	0.98552	1.04105	0.359184	0.612804	1
BGN	Biglycan	0.998695	0.980942	1.01677	0.886571	0.956311	1
BHLHE40	Class E basic helix-loop-helix protein 40	0.975681	0.942647	1.00987	0.16124	0.38663	1
BHMT2	S-methylmethionine--homocysteine S-methyltransferase BHMT2	0.960937	0.874476	1.05595	0.407474	0.657446	1
BID	BH3-interacting domain death agonist	0.986263	0.95645	1.01701	0.377099	0.629074	1
BIN2	Bridging integrator 2	0.968983	0.94717	0.9913	0.00668359	0.0660692	1
BIRC2	Baculoviral IAP repeat-containing protein 2	0.971337	0.939923	1.0038	0.082958	0.263924	1
BLMH	Bleomycin hydrolase	0.993095	0.93042	1.05999	0.834967	0.928415	1
BLNK	B-cell linker protein	0.953767	0.899576	1.01122	0.112717	0.310747	1
BLOC1S2	Biogenesis of lysosome-related organelles complex 1 subunit 2	1.01746	0.984284	1.05176	0.306082	0.563383	1
BLOC1S3	Biogenesis of lysosome-related organelles complex 1 subunit 3	0.923078	0.872362	0.976742	0.0054998	0.0613407	1
BLVRB	Flavin reductase	1.0054	0.974588	1.03719	0.734397	0.871566	1
BMP10	Bone morphogenetic protein 10	1.05403	0.969148	1.14635	0.21928	0.462553	1
BMP4	Bone morphogenetic protein 4	1.06459	1.01836	1.11293	0.00572619	0.0629017	1
BMP6	Bone morphogenetic protein 6	1.01806	0.965952	1.07299	0.504243	0.729933	1
BMPER	BMP-binding endothelial regulator protein	0.991727	0.893882	1.10028	0.875437	0.949587	1
BNIP2	BCL2/adenovirus E1B 19 kDa protein-interacting protein 2	0.907533	0.846758	0.97267	0.00607755	0.063844	1
BNIP3L	BCL2/adenovirus E1B 19 kDa protein-interacting protein 3-like	0.942567	0.893375	0.994468	0.0305535	0.149976	1
BOC	Brother of CDO	1.11573	1.01938	1.22119	0.0174732	0.112036	1
BOLA1	BolA-like protein 1	0.964957	0.922876	1.00896	0.116879	0.318871	1
BOLA2_BOLA2B	BolA-like protein 2	0.983684	0.940783	1.02854	0.469636	0.705406	1
BPIFB1	BPI fold-containing family B member 1	0.960306	0.931196	0.990327	0.00991068	0.0831412	1
BPIFB2	BPI fold-containing family B member 2	0.987779	0.950883	1.02611	0.526682	0.743211	1
BRAP	BRCA1-associated protein	0.979727	0.958781	1.00113	0.0632476	0.226216	1
BRD1	Bromodomain-containing protein 1	1.00812	0.93046	1.09226	0.843234	0.933914	1
BRD2	Bromodomain-containing protein 2	0.991147	0.924429	1.06268	0.802498	0.91347	1
BRD3	Bromodomain-containing protein 3	0.997787	0.948045	1.05014	0.932324	0.974514	1
BRDT	Bromodomain testis-specific protein	0.942087	0.881971	1.0063	0.0761715	0.252546	1
BRK1	Protein BRICK1	0.977352	0.932782	1.02405	0.33607	0.595072	1
BRME1	Break repair meiotic recombinase recruitment factor 1	1.00136	0.943265	1.06303	0.964473	0.984999	1
BRSK2	Serine/threonine-protein kinase BRSK2	0.917875	0.861288	0.978181	0.00830238	0.0760007	1
BSG	Basigin	1.09823	0.992875	1.21477	0.0686001	0.240596	1
BSND	Barttin	0.978118	0.910072	1.05125	0.547578	0.754021	1
BST1	ADP-ribosyl cyclase/cyclic ADP-ribose hydrolase 2	0.982731	0.940906	1.02642	0.432443	0.676797	1
BST2	Bone marrow stromal antigen 2	0.918466	0.882456	0.955946	3.07495e-05	0.001336	0.0895117
BTC	Probetacellulin	0.957076	0.930117	0.984817	0.00261728	0.0407428	1
BTD	Biotinidase	1.04431	0.930922	1.17151	0.459689	0.698686	1
BTLA	B- and T-lymphocyte attenuator	0.997187	0.969581	1.02558	0.844084	0.933914	1
BTN1A1	Butyrophilin subfamily 1 member A1	1.0174	0.956008	1.08274	0.586893	0.782165	1
BTN2A1	Butyrophilin subfamily 2 member A1	1.02677	0.949932	1.10982	0.505623	0.730217	1
BTN3A2	Butyrophilin subfamily 3 member A2	0.960601	0.909167	1.01495	0.152246	0.372739	1
BTNL10	Butyrophilin-like protein 10	0.992482	0.932555	1.05626	0.812263	0.915407	1
C19orf12	Protein C19orf12	0.989928	0.958922	1.02194	0.532935	0.74564	1
C1GALT1C1	C1GALT1-specific chaperone 1	1.04084	0.964402	1.12333	0.303683	0.560572	1
C1QA	Complement C1q subcomponent subunit A	1.07409	0.980199	1.17697	0.125658	0.334035	1
C1QBP	Complement component 1 Q subcomponent-binding protein, mitochondrial	0.965958	0.932411	1.00071	0.0547935	0.20664	1
C1QL2	Complement C1q-like protein 2	0.924784	0.874562	0.97789	0.00605446	0.063844	1
C1QTNF1	Complement C1q tumor necrosis factor-related protein 1	1.01837	0.970485	1.06863	0.458754	0.698083	1
C1QTNF5	Complement C1q tumor necrosis factor-related protein 5	0.992937	0.929337	1.06089	0.833761	0.927782	1
C1QTNF6	Complement C1q tumor necrosis factor-related protein 6	0.964426	0.894172	1.0402	0.347912	0.602652	1
C1QTNF9	Complement C1q and tumor necrosis factor-related protein 9A	1.03769	0.987438	1.09049	0.144069	0.357531	1
C1R	Complement C1r subcomponent	0.987249	0.87169	1.11813	0.839873	0.932029	1
C1RL	Complement C1r subcomponent-like protein	1.00614	0.892437	1.13433	0.920328	0.969302	1
C1S	Complement C1s subcomponent	0.97427	0.8714	1.08928	0.647057	0.828181	1
C2	Complement C2	1.00733	0.919295	1.10379	0.875675	0.949587	1
C2CD2L	Phospholipid transfer protein C2CD2L	0.985354	0.936575	1.03667	0.568969	0.769999	1
C2orf69	UPF0565 protein C2orf69	0.95061	0.910851	0.992105	0.0201456	0.12089	1
C3	Complement C3	1.00037	0.94751	1.05618	0.989304	0.994428	1
C4BPB	C4b-binding protein beta chain	1.02247	0.968281	1.0797	0.423771	0.668978	1
C5	Complement C5	0.931844	0.795121	1.09208	0.383225	0.635289	1
C7	Complement component C7	0.969015	0.900775	1.04243	0.398226	0.649146	1
C7orf50	Uncharacterized protein C7orf50	0.938158	0.851145	1.03407	0.198632	0.436719	1
C8B	Complement component C8 beta chain	0.939951	0.869321	1.01632	0.120226	0.323455	1
C9	Complement component C9	1.03332	0.991868	1.0765	0.11663	0.318491	1
C9orf40	Uncharacterized protein C9orf40	1.00972	0.980365	1.03995	0.520547	0.738816	1
CA1	Carbonic anhydrase 1	1.03442	0.99761	1.0726	0.0671639	0.236987	1
CA11	Carbonic anhydrase-related protein 11	0.953469	0.889674	1.02184	0.17748	0.407934	1
CA12	Carbonic anhydrase 12	1.04513	0.980308	1.11423	0.176646	0.407139	1
CA13	Carbonic anhydrase 13	0.976125	0.956956	0.995678	0.0169409	0.109851	1
CA14	Carbonic anhydrase 14	1.11071	1.05057	1.1743	0.000218344	0.00739068	0.635599
CA2	Carbonic anhydrase 2	1.01533	0.985296	1.04628	0.320662	0.579421	1
CA3	Carbonic anhydrase 3	1.03435	0.999647	1.07026	0.0524141	0.201888	1
CA4	Carbonic anhydrase 4	1.0083	0.927771	1.09582	0.845689	0.934624	1
CA5A	Carbonic anhydrase 5A, mitochondrial	1.0143	0.991084	1.03806	0.229408	0.474632	1
CA6	Carbonic anhydrase 6	1.00222	0.970268	1.03523	0.89324	0.957698	1
CA7	Carbonic anhydrase 7	0.950463	0.884473	1.02138	0.166392	0.392902	1
CA8	Carbonic anhydrase-related protein	0.965749	0.879111	1.06093	0.46739	0.704595	1
CA9	Carbonic anhydrase 9	0.996544	0.953653	1.04136	0.877417	0.950563	1
CABP2	Calcium-binding protein 2	0.995649	0.958975	1.03373	0.819859	0.920405	1
CACNA1C	Voltage-dependent L-type calcium channel subunit alpha-1C	1.07178	0.992311	1.1576	0.0777976	0.253598	1
CACNA1H	Voltage-dependent T-type calcium channel subunit alpha-1H	0.984542	0.942349	1.02862	0.485723	0.718428	1
CACNB1	Voltage-dependent L-type calcium channel subunit beta-1	1.01641	0.975021	1.05956	0.44282	0.684209	1
CACNB3	Voltage-dependent L-type calcium channel subunit beta-3	0.955928	0.929653	0.982945	0.00152581	0.0291938	1
CACYBP	Calcyclin-binding protein	0.96913	0.946854	0.99193	0.00821939	0.0757172	1
CADPS	Calcium-dependent secretion activator 1	0.968242	0.912166	1.02777	0.289023	0.548465	1
CALB1	Calbindin	1.10486	1.05434	1.1578	2.96789e-05	0.00130902	0.0863953
CALB2	Calretinin	0.981299	0.912566	1.05521	0.61038	0.798928	1
CALCA	Calcitonin	0.995893	0.966614	1.02606	0.786942	0.901885	1
CALCB	Calcitonin gene-related peptide 2	0.949047	0.893481	1.00807	0.0893267	0.274873	1
CALCOCO1	Calcium-binding and coiled-coil domain-containing protein 1	0.980313	0.961384	0.999615	0.0456356	0.18871	1
CALCOCO2	Calcium-binding and coiled-coil domain-containing protein 2	0.976766	0.946565	1.00793	0.142369	0.356617	1
CALY	Neuron-specific vesicular protein calcyon	1.00135	0.938121	1.06883	0.967726	0.986017	1
CAMKK1	Calcium/calmodulin-dependent protein kinase kinase 1	0.94054	0.897795	0.98532	0.00978882	0.082595	1
CAMLG	Guided entry of tail-anchored proteins factor CAMLG	0.959986	0.918275	1.00359	0.0715811	0.24422	1
CAMSAP1	Calmodulin-regulated spectrin-associated protein 1	0.968476	0.94769	0.989717	0.00380645	0.0506577	1
CANT1	Soluble calcium-activated nucleotidase 1	0.873533	0.787568	0.96888	0.0105236	0.0860508	1
CAPG	Macrophage-capping protein	0.974308	0.941278	1.0085	0.139097	0.350572	1
CAPN3	Calpain-3	0.99261	0.932268	1.05686	0.816676	0.918603	1
CAPS	Calcyphosin	0.988753	0.964127	1.01401	0.379379	0.630992	1
CARHSP1	Calcium-regulated heat-stable protein 1	1.00614	0.965695	1.04829	0.769813	0.890316	1
CASC3	Protein CASC3	0.941976	0.890924	0.995954	0.0354994	0.163252	1
CASP1	Caspase-1	0.995084	0.965647	1.02542	0.747689	0.87763	1
CASP10	Caspase-10	0.967002	0.939029	0.995809	0.0250617	0.13596	1
CASP2	Caspase-2	0.967939	0.939227	0.997528	0.0339153	0.159753	1
CASP3	Caspase-3	0.975735	0.953397	0.998597	0.0376318	0.169053	1
CASP4	Caspase-4	0.991776	0.977628	1.00613	0.259944	0.511282	1
CASP7	Caspase-7	0.965405	0.938623	0.992951	0.014174	0.0996631	1
CASP8	Caspase-8	1.00024	0.968129	1.03341	0.988598	0.994428	1
CASP9	Caspase-9	0.976609	0.939465	1.01522	0.231524	0.477134	1
CASQ2	Calsequestrin-2	0.998641	0.94988	1.04991	0.957548	0.982247	1
CAT	Catalase	1.0066	0.963545	1.05158	0.768053	0.888987	1
CBLIF	Cobalamin binding intrinsic factor	1.01172	0.984156	1.04005	0.408446	0.657989	1
CBLN1	Cerebellin-1	0.976613	0.951215	1.00269	0.0783709	0.254334	1
CBLN4	Cerebellin-4	1.16388	1.09193	1.24058	3.14443e-06	0.000197848	0.00915344
CBS	Cystathionine beta-synthase	0.985898	0.940467	1.03352	0.555138	0.760117	1
CBX2	Chromobox protein homolog 2	1.00146	0.94109	1.06571	0.963228	0.984536	1
CC2D1A	Coiled-coil and C2 domain-containing protein 1A	0.973058	0.946564	1.00029	0.052481	0.201888	1
CCAR2	Cell cycle and apoptosis regulator protein 2	1.01687	0.972796	1.06294	0.459303	0.698553	1
CCDC134	Coiled-coil domain-containing protein 134	0.932001	0.887499	0.978734	0.00478615	0.0571003	1
CCDC28A	Coiled-coil domain-containing protein 28A	1.05711	0.974297	1.14697	0.182072	0.415045	1
CCDC50	Coiled-coil domain-containing protein 50	0.948167	0.918704	0.978575	0.000950674	0.0211253	1
CCDC80	Coiled-coil domain-containing protein 80	1.04945	0.989521	1.113	0.107649	0.302478	1
CCER2	Coiled-coil domain-containing glutamate-rich protein 2	0.957432	0.921312	0.994968	0.0266161	0.139961	1
CCL11	Eotaxin	0.976105	0.925196	1.02981	0.376158	0.628225	1
CCL13	C-C motif chemokine 13	0.974901	0.946098	1.00458	0.0966466	0.28408	1
CCL14	C-C motif chemokine 14	0.953567	0.906221	1.00339	0.0672621	0.237046	1
CCL15	C-C motif chemokine 15	0.972244	0.927444	1.01921	0.242197	0.488161	1
CCL16	C-C motif chemokine 16	1.00242	0.963517	1.0429	0.904605	0.960914	1
CCL17	C-C motif chemokine 17	0.983195	0.961467	1.00541	0.137163	0.348414	1
CCL18	C-C motif chemokine 18	0.977478	0.94913	1.00667	0.129249	0.338349	1
CCL19	C-C motif chemokine 19	1.0062	0.988007	1.02473	0.506762	0.730651	1
CCL2	C-C motif chemokine 2	0.9921	0.953658	1.03209	0.694068	0.851425	1
CCL20	C-C motif chemokine 20	0.980598	0.957571	1.00418	0.106104	0.299001	1
CCL21	C-C motif chemokine 21	0.969462	0.91993	1.02166	0.24641	0.493042	1
CCL22	C-C motif chemokine 22	0.933485	0.897491	0.970923	0.000601806	0.0166209	1
CCL23	C-C motif chemokine 23	0.967848	0.922006	1.01597	0.186809	0.42155	1
CCL24	C-C motif chemokine 24	1.01145	0.986532	1.03699	0.371086	0.624411	1
CCL25	C-C motif chemokine 25	1.02256	0.98108	1.0658	0.29098	0.54952	1
CCL26	C-C motif chemokine 26	1.00194	0.979715	1.02466	0.86568	0.9466	1
CCL27	C-C motif chemokine 27	0.961362	0.930019	0.993761	0.0198008	0.119585	1
CCL28	C-C motif chemokine 28	1.01409	0.978712	1.05074	0.439991	0.682009	1
CCL3	C-C motif chemokine 3	0.976499	0.943318	1.01085	0.177551	0.407934	1
CCL4	C-C motif chemokine 4	1.00484	0.972675	1.03807	0.771016	0.891354	1
CCL5	C-C motif chemokine 5	0.989992	0.970368	1.01001	0.324815	0.584385	1
CCL7	C-C motif chemokine 7	0.949779	0.916134	0.984659	0.00510733	0.05899	1
CCL8	C-C motif chemokine 8	0.994587	0.961509	1.0288	0.753117	0.881612	1
CCN1	CCN family member 1	1.0197	0.991016	1.04921	0.180232	0.411816	1
CCN2	CCN family member 2	0.997301	0.961583	1.03434	0.884503	0.95586	1
CCN3	CCN family member 3	1.02203	0.96089	1.08706	0.488702	0.720147	1
CCN4	CCN family member 4	0.955735	0.906752	1.00736	0.0916688	0.277235	1
CCN5	CCN family member 5	1.14107	1.08096	1.20453	1.75692e-06	0.000118939	0.00511438
CCND2	G1/S-specific cyclin-D2	0.985025	0.923042	1.05117	0.649087	0.828608	1
CCNE1	G1/S-specific cyclin-E1	0.976756	0.951515	1.00267	0.0783051	0.254334	1
CCS	Copper chaperone for superoxide dismutase	1.00765	0.964125	1.05313	0.735285	0.871566	1
CCT5	T-complex protein 1 subunit epsilon	0.985575	0.941122	1.03213	0.537199	0.747151	1
CD101	Immunoglobulin superfamily member 2	1.01995	0.966101	1.0768	0.475374	0.709027	1
CD109	CD109 antigen	1.01447	0.953535	1.07929	0.649476	0.828608	1
CD14	Monocyte differentiation antigen CD14	0.937814	0.891467	0.986571	0.0130348	0.0960613	1
CD160	CD160 antigen	1.04593	1.00183	1.09197	0.0410255	0.177189	1
CD163	Scavenger receptor cysteine-rich type 1 protein M130	1.03715	0.988654	1.08803	0.135443	0.345856	1
CD164	Sialomucin core protein 24	0.962819	0.889966	1.04164	0.345253	0.601454	1
CD164L2	CD164 sialomucin-like 2 protein	0.978775	0.91472	1.04732	0.534435	0.7458	1
CD177	CD177 antigen	1.00616	0.989948	1.02264	0.458628	0.698083	1
CD1C	T-cell surface glycoprotein CD1c	0.91548	0.84177	0.995644	0.0392135	0.172949	1
CD2	T-cell surface antigen CD2	0.951758	0.894347	1.01285	0.119315	0.322195	1
CD200	OX-2 membrane glycoprotein	1.07108	0.992177	1.15626	0.0786065	0.254356	1
CD200R1	Cell surface glycoprotein CD200 receptor 1	0.973977	0.918433	1.03288	0.378793	0.630815	1
CD207	C-type lectin domain family 4 member K	0.922702	0.874764	0.973268	0.00312255	0.0456771	1
CD209	CD209 antigen	0.962464	0.91233	1.01535	0.160988	0.386346	1
CD22	B-cell receptor CD22	1.00994	0.961765	1.06052	0.691694	0.849587	1
CD226	CD226 antigen	0.958287	0.904966	1.01475	0.14465	0.358363	1
CD244	Natural killer cell receptor 2B4	0.997514	0.925375	1.07528	0.948187	0.979663	1
CD248	Endosialin	1.11395	1.05092	1.18075	0.000281832	0.00882165	0.820414
CD27	CD27 antigen	0.990858	0.943689	1.04038	0.712071	0.863522	1
CD274	Programmed cell death 1 ligand 1	1.00845	0.948105	1.07264	0.789167	0.903724	1
CD276	CD276 antigen	1.03933	0.980365	1.10183	0.195495	0.433754	1
CD28	T-cell-specific surface glycoprotein CD28	1.00489	0.948782	1.06431	0.867907	0.9466	1
CD2AP	CD2-associated protein	0.976022	0.94527	1.00777	0.137317	0.3485	1
CD300A	CMRF35-like molecule 8	0.9397	0.868874	1.0163	0.119807	0.322925	1
CD300C	CMRF35-like molecule 6	0.980757	0.924982	1.0399	0.515416	0.73622	1
CD300E	CMRF35-like molecule 2	0.996426	0.94793	1.0474	0.888159	0.956379	1
CD300LF	CMRF35-like molecule 1	0.985478	0.953323	1.01872	0.387411	0.639679	1
CD300LG	CMRF35-like molecule 9	1.03735	0.981065	1.09687	0.197605	0.436719	1
CD302	CD302 antigen	1.01711	0.950926	1.0879	0.621162	0.807954	1
CD33	Myeloid cell surface antigen CD33	0.983537	0.95831	1.00943	0.210499	0.45056	1
CD34	Hematopoietic progenitor cell antigen CD34	0.96463	0.884632	1.05186	0.414917	0.661357	1
CD36	Platelet glycoprotein 4	0.988179	0.937918	1.04113	0.655245	0.832207	1
CD38	ADP-ribosyl cyclase/cyclic ADP-ribose hydrolase 1	1.20148	1.12734	1.2805	1.6207e-08	1.34796e-06	4.71785e-05
CD3D	T-cell surface glycoprotein CD3 delta chain	1.00258	0.933794	1.07644	0.943311	0.977496	1
CD3E	T-cell surface glycoprotein CD3 epsilon chain	1.04515	0.975996	1.1192	0.206101	0.445111	1
CD3G	T-cell surface glycoprotein CD3 gamma chain	1.04054	1.01212	1.06975	0.00491538	0.0579298	1
CD4	T-cell surface glycoprotein CD4	0.921839	0.857569	0.990926	0.027299	0.141516	1
CD40	Tumor necrosis factor receptor superfamily member 5	0.960448	0.921665	1.00086	0.0549893	0.207081	1
CD40LG	CD40 ligand	0.975121	0.950377	1.00051	0.0547233	0.20664	1
CD46	Membrane cofactor protein	1.02355	0.951588	1.10094	0.531486	0.74564	1
CD48	CD48 antigen	0.950763	0.888102	1.01784	0.146636	0.36205	1
CD5	T-cell surface glycoprotein CD5	0.978126	0.922856	1.03671	0.456114	0.696981	1
CD55	Complement decay-accelerating factor	1.06572	0.98181	1.1568	0.128198	0.336808	1
CD58	Lymphocyte function-associated antigen 3	1.20515	1.0688	1.3589	0.0023179	0.037695	1
CD59	CD59 glycoprotein	1.04031	0.947157	1.14262	0.409011	0.658216	1
CD5L	CD5 antigen-like	0.974624	0.927776	1.02384	0.306466	0.563564	1
CD6	T-cell differentiation antigen CD6	0.995975	0.95789	1.03557	0.839339	0.932029	1
CD63	CD63 antigen	0.96131	0.922333	1.00193	0.0616857	0.222237	1
CD69	Early activation antigen CD69	0.973487	0.950736	0.996783	0.025945	0.137821	1
CD7	T-cell antigen CD7	0.944385	0.893651	0.997999	0.0422454	0.180053	1
CD70	CD70 antigen	0.977651	0.932585	1.0249	0.347884	0.602652	1
CD72	B-cell differentiation antigen CD72	0.995325	0.941318	1.05243	0.869225	0.946961	1
CD74	HLA class II histocompatibility antigen gamma chain	0.949394	0.894458	1.0077	0.0877067	0.273324	1
CD79B	B-cell antigen receptor complex-associated protein beta chain	1.02923	0.983389	1.07721	0.215178	0.45688	1
CD80	T-lymphocyte activation antigen CD80	0.973089	0.908139	1.04269	0.438926	0.681256	1
CD82	CD82 antigen	0.951597	0.896644	1.00992	0.102092	0.292797	1
CD83	CD83 antigen	0.992913	0.936342	1.0529	0.812165	0.915407	1
CD84	SLAM family member 5	0.978165	0.916929	1.04349	0.503289	0.729933	1
CD86	T-lymphocyte activation antigen CD86	1.03019	0.95187	1.11495	0.460981	0.699643	1
CD8A	T-cell surface glycoprotein CD8 alpha chain	0.993073	0.953522	1.03427	0.737469	0.872317	1
CD93	Complement component C1q receptor	1.07508	1.00362	1.15162	0.0391143	0.172949	1
CD99	CD99 antigen	0.957451	0.861935	1.06355	0.417417	0.663365	1
CD99L2	CD99 antigen-like protein 2	0.941421	0.864917	1.02469	0.162741	0.387675	1
CDA	Cytidine deaminase	1.01469	0.966525	1.06526	0.556697	0.761534	1
CDAN1	Codanin-1	1.0041	0.901966	1.11779	0.940431	0.976666	1
CDC123	Cell division cycle protein 123 homolog	0.984338	0.947468	1.02264	0.417684	0.663365	1
CDC25A	M-phase inducer phosphatase 1	1.02985	0.968476	1.09511	0.348128	0.602652	1
CDC26	Anaphase-promoting complex subunit CDC26	0.966358	0.934423	0.999384	0.0459377	0.188877	1
CDC27	Cell division cycle protein 27 homolog	0.963263	0.930854	0.9968	0.0320697	0.153544	1
CDC37	Hsp90 co-chaperone Cdc37	0.976299	0.952748	1.00043	0.0541777	0.20664	1
CDC42BPB	Serine/threonine-protein kinase MRCK beta	0.972468	0.95076	0.994671	0.0153562	0.103958	1
CDCP1	CUB domain-containing protein 1	0.966367	0.931337	1.00271	0.0693563	0.240926	1
CDH1	Cadherin-1	0.974391	0.924305	1.02719	0.335254	0.594786	1
CDH15	Cadherin-15	1.0528	1.02194	1.08458	0.000699179	0.0179828	1
CDH17	Cadherin-17	0.993305	0.963818	1.02369	0.662158	0.834433	1
CDH2	Cadherin-2	0.9834	0.927761	1.04238	0.573224	0.772526	1
CDH22	Cadherin-22	0.955073	0.875094	1.04236	0.302929	0.559883	1
CDH23	Cadherin-23	1.07148	0.979224	1.17242	0.132852	0.341322	1
CDH3	Cadherin-3	0.705558	0.66621	0.747229	5e-19	4.7473e-18	1.45e-15
CDH4	Cadherin-4	0.993923	0.943615	1.04691	0.818066	0.919456	1
CDH5	Cadherin-5	1.05067	0.98129	1.12496	0.156147	0.378786	1
CDH6	Cadherin-6	1.0765	1.01991	1.13622	0.00746202	0.0709867	1
CDHR1	Cadherin-related family member 1	1.0534	1.00207	1.10737	0.0412528	0.177245	1
CDHR2	Cadherin-related family member 2	1.00947	0.978597	1.04132	0.551938	0.757517	1
CDHR5	Cadherin-related family member 5	1.00623	0.95337	1.06202	0.821574	0.92162	1
CDK1	Cyclin-dependent kinase 1	1.0102	0.944927	1.07998	0.765845	0.888987	1
CDK5RAP3	CDK5 regulatory subunit-associated protein 3	0.975009	0.936852	1.01472	0.214018	0.455081	1
CDKL5	Cyclin-dependent kinase-like 5	0.992868	0.947067	1.04088	0.766439	0.888987	1
CDKN1A	Cyclin-dependent kinase inhibitor 1	0.97898	0.960376	0.997944	0.0299875	0.149189	1
CDKN2D	Cyclin-dependent kinase 4 inhibitor D	0.986967	0.965414	1.009	0.244185	0.490899	1
CDNF	Cerebral dopamine neurotrophic factor	1.05372	0.989537	1.12207	0.10269	0.293356	1
CDON	Cell adhesion molecule-related/down-regulated by oncogenes	1.04939	0.968472	1.13706	0.238999	0.485095	1
CDSN	Corneodesmosin	0.783345	0.746612	0.821885	1.7825e-16	1.2269e-17	5.18e-13
CEACAM1	Carcinoembryonic antigen-related cell adhesion molecule 1	0.990647	0.908066	1.08074	0.83242	0.926998	1
CEACAM16	Carcinoembryonic antigen-related cell adhesion molecule 16	1.06461	1.03511	1.09496	1.25867e-05	0.000642803	0.0366398
CEACAM18	Carcinoembryonic antigen-related cell adhesion molecule 18	0.99053	0.956624	1.02564	0.592331	0.783876	1
CEACAM19	Carcinoembryonic antigen-related cell adhesion molecule 19	0.787706	0.742208	0.835995	3.77476e-15	2.6947e-12	1.09883e-11
CEACAM20	Carcinoembryonic antigen-related cell adhesion molecule 20	1.01504	0.961406	1.07167	0.589889	0.783036	1
CEACAM21	Carcinoembryonic antigen-related cell adhesion molecule 21	1.00005	0.976246	1.02443	0.996916	0.998991	1
CEACAM3	Carcinoembryonic antigen-related cell adhesion molecule 3	0.97644	0.933706	1.02113	0.296378	0.554472	1
CEACAM5	Carcinoembryonic antigen-related cell adhesion molecule 5	0.948223	0.917714	0.979746	0.00144087	0.0283403	1
CEACAM6	Carcinoembryonic antigen-related cell adhesion molecule 6	0.997933	0.944297	1.05462	0.941494	0.977141	1
CEACAM8	Carcinoembryonic antigen-related cell adhesion molecule 8	1.00163	0.961227	1.04373	0.938276	0.976518	1
CEBPA	CCAAT/enhancer-binding protein alpha	0.943768	0.883072	1.00864	0.0879184	0.273324	1
CEBPB	CCAAT/enhancer-binding protein beta	1.00356	0.950605	1.05946	0.897779	0.957698	1
CELA2A	Chymotrypsin-like elastase family member 2A	1.02361	0.986212	1.06242	0.21914	0.462553	1
CELA3A	Chymotrypsin-like elastase family member 3A	1.0069	0.972669	1.04234	0.696663	0.852565	1
CELSR2	Cadherin EGF LAG seven-pass G-type receptor 2	0.606489	0.557747	0.65949	3.56e-16	2.1406e-16	1.03e-12
CEMIP2	Cell surface hyaluronidase	0.97286	0.900042	1.05157	0.488179	0.719903	1
CEND1	Cell cycle exit and neuronal differentiation protein 1	0.991959	0.951703	1.03392	0.702479	0.85633	1
CENPF	Centromere protein F	0.970292	0.929913	1.01242	0.164326	0.389768	1
CENPJ	Centromere protein J	0.961173	0.928358	0.995149	0.0254568	0.136725	1
CEP112	Centrosomal protein of 112 kDa	0.999655	0.946372	1.05594	0.990146	0.994931	1
CEP152	Centrosomal protein of 152 kDa	1.0115	0.955001	1.07133	0.696671	0.852565	1
CEP164	Centrosomal protein of 164 kDa	1.0062	0.972325	1.04126	0.723462	0.866665	1
CEP170	Centrosomal protein of 170 kDa	0.960946	0.931697	0.991114	0.0115393	0.089773	1
CEP20	Centrosomal protein 20	0.985943	0.958835	1.01382	0.319618	0.578613	1
CEP290	Centrosomal protein of 290 kDa	0.969893	0.926335	1.0155	0.19224	0.429478	1
CEP350	Centrosome-associated protein 350	1.05861	0.990527	1.13138	0.0930813	0.279052	1
CEP43	Centrosomal protein 43	0.963765	0.935232	0.993168	0.0160784	0.107104	1
CEP85	Centrosomal protein of 85 kDa	0.979832	0.949198	1.01146	0.208695	0.44838	1
CERT	Ceramide transfer protein	0.976358	0.943465	1.0104	0.171174	0.397359	1
CES1	Liver carboxylesterase 1	0.963938	0.940621	0.987834	0.00328477	0.0466334	1
CES2	Cocaine esterase	0.999021	0.962724	1.03669	0.958627	0.982247	1
CES3	Carboxylesterase 3	0.995587	0.96712	1.02489	0.765075	0.888721	1
CETN2	Centrin-2	0.968772	0.939593	0.998857	0.0420231	0.179368	1
CETN3	Centrin-3	0.952287	0.923993	0.981447	0.00148822	0.0290751	1
CFB	Complement factor B	1.0023	0.933485	1.07618	0.949574	0.979663	1
CFC1	Cryptic protein	0.999635	0.955854	1.04542	0.98726	0.99409	1
CFD	Complement factor D	1.03393	0.921194	1.16046	0.571102	0.771503	1
CFHR2	Complement factor H-related protein 2	0.988518	0.947875	1.0309	0.58978	0.783036	1
CFHR4	Complement factor H-related protein 4	1.00886	0.976108	1.04272	0.600296	0.789992	1
CFHR5	Complement factor H-related protein 5	0.971396	0.916982	1.02904	0.323784	0.583614	1
CFI	Complement factor I	0.952024	0.845857	1.07152	0.415081	0.661357	1
CFP	Properdin	1.01599	0.914611	1.1286	0.767416	0.888987	1
CGA	Glycoprotein hormones alpha chain	0.972289	0.941018	1.0046	0.0919993	0.277236	1
CGB3_CGB5_CGB8	Choriogonadotropin subunit beta 3	0.981236	0.921035	1.04537	0.557631	0.761629	1
CGN	Cingulin	0.94794	0.887986	1.01194	0.108738	0.304361	1
CGREF1	Cell growth regulator with EF hand domain protein 1	0.969867	0.924216	1.01777	0.213566	0.454453	1
CHAC2	Glutathione-specific gamma-glutamylcyclotransferase 2	0.982608	0.947979	1.0185	0.337799	0.595741	1
CHAD	Chondroadherin	1.00957	0.959007	1.0628	0.716394	0.863887	1
CHCHD10	Coiled-coil-helix-coiled-coil-helix domain-containing protein 10, mitochondrial	1.03481	0.979008	1.0938	0.226306	0.470891	1
CHCHD6	MICOS complex subunit MIC25	0.913703	0.840787	0.992942	0.0334252	0.158213	1
CHEK2	Serine/threonine-protein kinase Chk2	0.991927	0.930034	1.05794	0.805223	0.914161	1
CHGA	Chromogranin-A	0.976863	0.949799	1.0047	0.102463	0.293285	1
CHGB	Secretogranin-1	1.03576	0.985427	1.08866	0.16685	0.392902	1
CHI3L1	Chitinase-3-like protein 1	0.950019	0.926444	0.974195	6.35781e-05	0.0026067	0.185076
CHIT1	Chitotriosidase-1	0.984216	0.971482	0.997118	0.0166456	0.109134	1
CHL1	Neural cell adhesion molecule L1-like protein	1.02511	0.955926	1.09931	0.486605	0.719039	1
CHM	Rab proteins geranylgeranyltransferase component A 1	0.980661	0.942654	1.0202	0.332889	0.5916	1
CHMP1A	Charged multivesicular body protein 1a	0.984818	0.959095	1.01123	0.257234	0.507322	1
CHMP6	Charged multivesicular body protein 6	0.942136	0.904109	0.981763	0.00457397	0.0552483	1
CHP1	Calcineurin B homologous protein 1	0.990707	0.958789	1.02369	0.576277	0.775115	1
CHRDL1	Chordin-like protein 1	1.04343	0.9793	1.11176	0.18897	0.42511	1
CHRDL2	Chordin-like protein 2	1.05717	1.01052	1.10596	0.015746	0.105615	1
CHRM1	Muscarinic acetylcholine receptor M1	0.965699	0.903638	1.03202	0.303043	0.559883	1
CIAPIN1	Anamorsin	0.975811	0.944044	1.00865	0.147034	0.362362	1
CILP	Cartilage intermediate layer protein 1	1.00166	0.959693	1.04546	0.939468	0.976666	1
CINP	Cyclin-dependent kinase 2-interacting protein	0.960733	0.908675	1.01577	0.158715	0.38215	1
CIRBP	Cold-inducible RNA-binding protein	0.967706	0.944156	0.991844	0.00901384	0.0791605	1
CIT	Citron Rho-interacting kinase	1.00345	0.95249	1.05713	0.897082	0.957698	1
CKAP4	Cytoskeleton-associated protein 4	0.9544	0.887067	1.02684	0.21117	0.451	1
CKB	Creatine kinase B-type	0.984763	0.94654	1.02453	0.447151	0.688344	1
CKMT1A_CKMT1B	Creatine kinase U-type, mitochondrial	0.994333	0.962738	1.02697	0.730151	0.869312	1
CLASP1	CLIP-associating protein 1	0.988082	0.956043	1.0212	0.475919	0.70937	1
CLC	Galectin-10	0.996525	0.966938	1.02702	0.820883	0.921199	1
CLEC10A	C-type lectin domain family 10 member A	0.992787	0.938392	1.05034	0.801196	0.912473	1
CLEC11A	C-type lectin domain family 11 member A	0.997377	0.955303	1.0413	0.904912	0.960914	1
CLEC12A	C-type lectin domain family 12 member A	1.02116	0.905127	1.15206	0.733708	0.871566	1
CLEC14A	C-type lectin domain family 14 member A	1.04311	0.977609	1.11301	0.202091	0.439649	1
CLEC1A	C-type lectin domain family 1 member A	0.999375	0.938403	1.06431	0.984466	0.99268	1
CLEC1B	C-type lectin domain family 1 member B	0.972713	0.952097	0.993776	0.011367	0.0896728	1
CLEC2L	C-type lectin domain family 2 member L	1.00388	0.957678	1.05231	0.872079	0.9476	1
CLEC3B	Tetranectin	1.01262	0.906308	1.13139	0.824676	0.922256	1
CLEC4A	C-type lectin domain family 4 member A	1.00681	0.94991	1.06711	0.819194	0.920013	1
CLEC4C	C-type lectin domain family 4 member C	0.979721	0.938769	1.02246	0.346986	0.602652	1
CLEC4D	C-type lectin domain family 4 member D	0.971679	0.940947	1.00342	0.079759	0.256551	1
CLEC4G	C-type lectin domain family 4 member G	1.02625	0.964615	1.09183	0.412211	0.660228	1
CLEC4M	C-type lectin domain family 4 member M	0.984026	0.937578	1.03278	0.513916	0.735855	1
CLEC5A	C-type lectin domain family 5 member A	0.969411	0.906889	1.03624	0.361065	0.614654	1
CLEC6A	C-type lectin domain family 6 member A	0.9865	0.944133	1.03077	0.543905	0.750769	1
CLEC7A	C-type lectin domain family 7 member A	1.03404	0.999272	1.07002	0.0550786	0.20715	1
CLGN	Calmegin	0.962434	0.912557	1.01504	0.15845	0.381827	1
CLIC5	Chloride intracellular channel protein 5	0.952002	0.881333	1.02834	0.211324	0.451	1
CLINT1	Clathrin interactor 1	1.00891	0.959798	1.06053	0.727573	0.868034	1
CLIP2	CAP-Gly domain-containing linker protein 2	0.978718	0.961206	0.996549	0.0195289	0.118189	1
CLMP	CXADR-like membrane protein	1.11796	1.0182	1.22751	0.0193809	0.118189	1
CLNS1A	Methylosome subunit pICln	0.992794	0.926197	1.06418	0.838243	0.931345	1
CLPP	ATP-dependent Clp protease proteolytic subunit, mitochondrial	0.979665	0.958759	1.00103	0.0619331	0.222456	1
CLPS	Colipase	1.00561	0.976964	1.03509	0.704402	0.857956	1
CLSPN	Claspin	1.01503	0.957207	1.07635	0.618085	0.805032	1
CLSTN1	Calsyntenin-1	0.969066	0.929481	1.01034	0.139751	0.351471	1
CLSTN2	Calsyntenin-2	1.01539	0.964263	1.06922	0.562379	0.764993	1
CLSTN3	Calsyntenin-3	0.98549	0.91099	1.06608	0.715516	0.863887	1
CLTA	Clathrin light chain A	0.99692	0.952494	1.04342	0.894473	0.957698	1
CLU	Clusterin	1.00371	0.92537	1.08869	0.928751	0.973216	1
CLUL1	Clusterin-like protein 1	1.01682	0.970821	1.065	0.480073	0.71337	1
CMC1	COX assembly mitochondrial protein homolog	0.968233	0.943589	0.993521	0.014122	0.0995378	1
CMIP	C-Maf-inducing protein	0.961464	0.934676	0.989019	0.00641308	0.0649767	1
CNDP1	Beta-Ala-His dipeptidase	1.01105	0.966847	1.05728	0.629853	0.816705	1
CNGB3	Cyclic nucleotide-gated cation channel beta-3	1.01039	0.964918	1.05801	0.659855	0.833225	1
CNP	2',3'-cyclic-nucleotide 3'-phosphodiesterase	0.970061	0.941251	0.999753	0.0481451	0.192704	1
CNPY2	Protein canopy homolog 2	0.964577	0.93091	0.999463	0.0466297	0.190111	1
CNPY4	Protein canopy homolog 4	0.969351	0.943181	0.996247	0.0257956	0.137637	1
CNST	Consortin	0.97734	0.958999	0.996032	0.0177224	0.112642	1
CNTF	Ciliary neurotrophic factor	1.01174	0.942373	1.08622	0.747369	0.87763	1
CNTN1	Contactin-1	1.04881	0.971905	1.13181	0.21998	0.462695	1
CNTN2	Contactin-2	1.06673	1.0183	1.11747	0.00642848	0.0649767	1
CNTN3	Contactin-3	1.21166	1.12795	1.30157	1.46585e-07	1.15326e-05	0.000426708
CNTN4	Contactin-4	1.03716	0.94956	1.13284	0.417708	0.663365	1
CNTN5	Contactin-5	1.0845	1.02564	1.14674	0.0043815	0.0540447	1
CNTNAP2	Contactin-associated protein-like 2	1.02344	0.975656	1.07356	0.342249	0.600173	1
CNTNAP4	Contactin-associated protein-like 4	0.997649	0.975041	1.02078	0.840459	0.932029	1
COCH	Cochlin	1.03042	0.979091	1.08443	0.250393	0.498219	1
COL15A1	Collagen alpha-1(XV) chain	1.09176	0.999776	1.19221	0.0505805	0.196334	1
COL18A1	Collagen alpha-1(XVIII) chain	0.970467	0.889142	1.05923	0.501997	0.729927	1
COL1A1	Collagen alpha-1(I) chain	0.968809	0.888079	1.05688	0.475334	0.709027	1
COL24A1	Collagen alpha-1(XXIV) chain	1.02249	0.981142	1.06558	0.290962	0.54952	1
COL28A1	Collagen alpha-1(XXVIII) chain	0.991191	0.962052	1.02121	0.561133	0.764012	1
COL2A1	Collagen alpha-1(II) chain	0.989526	0.959712	1.02027	0.499925	0.729099	1
COL3A1	Collagen alpha-1(III) chain	0.992174	0.896808	1.09768	0.878888	0.95143	1
COL4A1	Collagen alpha-1(IV) chain	1.00079	0.948979	1.05544	0.976639	0.989829	1
COL4A4	Collagen alpha-4(IV) chain	0.993984	0.948987	1.04112	0.798496	0.910434	1
COL5A1	Collagen alpha-1(V) chain	0.936863	0.882178	0.994938	0.0335533	0.158561	1
COL6A3	Collagen alpha-3(VI) chain	0.97457	0.919161	1.03332	0.388405	0.640957	1
COL9A1	Collagen alpha-1(IX) chain	0.88418	0.843299	0.927042	3.45772e-07	2.58087e-05	0.00100654
COL9A2	Collagen alpha-2(IX) chain	0.976761	0.924614	1.03185	0.400913	0.651624	1
COLEC12	Collectin-12	0.992325	0.918813	1.07172	0.844452	0.933967	1
COMMD1	COMM domain-containing protein 1	0.952907	0.91629	0.990987	0.0158271	0.105914	1
COMMD9	COMM domain-containing protein 9	0.9236	0.870248	0.980224	0.00884596	0.078205	1
COMP	Cartilage oligomeric matrix protein	1.03719	0.974361	1.10407	0.252078	0.500335	1
COMT	Catechol O-methyltransferase	0.967221	0.942963	0.992102	0.0101159	0.0838957	1
COPB2	Coatomer subunit beta'	0.969342	0.916697	1.02501	0.274431	0.529167	1
COPE	Coatomer subunit epsilon	0.970595	0.92743	1.01577	0.19849	0.436719	1
COQ7	5-demethoxyubiquinone hydroxylase, mitochondrial	0.98698	0.933226	1.04383	0.646459	0.828181	1
CORO1A	Coronin-1A	0.987853	0.965227	1.01101	0.301217	0.557787	1
CORO6	Coronin-6	1.05889	0.993807	1.12824	0.0770496	0.253598	1
COX5B	Cytochrome c oxidase subunit 5B, mitochondrial	0.973149	0.944556	1.00261	0.0736441	0.248123	1
COX6B1	Cytochrome c oxidase subunit 6B1	0.915842	0.852087	0.984368	0.0169413	0.109851	1
CPA1	Carboxypeptidase A1	0.975302	0.944486	1.00712	0.126834	0.335344	1
CPA2	Carboxypeptidase A2	1.00486	0.974467	1.03621	0.756882	0.883788	1
CPA4	Carboxypeptidase A4	0.622658	0.588441	0.658864	5.3375e-16	3.471e-16	1.55e-12
CPB1	Carboxypeptidase B	0.987048	0.954786	1.0204	0.441963	0.683613	1
CPB2	Carboxypeptidase B2	0.937289	0.843499	1.04151	0.228601	0.474537	1
CPE	Carboxypeptidase E	1.02649	0.973938	1.08189	0.329459	0.588373	1
CPLX2	Complexin-2	1.03425	0.957716	1.11689	0.390611	0.641324	1
CPM	Carboxypeptidase M	1.05201	0.991809	1.11586	0.0917133	0.277235	1
CPOX	Oxygen-dependent coproporphyrinogen-III oxidase, mitochondrial	1.0392	0.950164	1.13659	0.400107	0.651041	1
CPPED1	Serine/threonine-protein phosphatase CPPED1	0.961186	0.932117	0.991161	0.0115161	0.089773	1
CPQ	Carboxypeptidase Q	1.00998	0.946886	1.07728	0.762798	0.88774	1
CPTP	Ceramide-1-phosphate transfer protein	1.04556	0.982882	1.11224	0.157781	0.380923	1
CPVL	Probable serine carboxypeptidase CPVL	1.01338	0.963808	1.06551	0.603431	0.793041	1
CPXM1	Probable carboxypeptidase X1	0.991779	0.96263	1.02181	0.587569	0.782352	1
CPXM2	Inactive carboxypeptidase-like protein X2	0.941035	0.858088	1.032	0.196731	0.435705	1
CR1	Complement receptor type 1	1.03816	0.97022	1.11085	0.278152	0.535162	1
CR2	Complement receptor type 2	0.99967	0.956283	1.04503	0.98837	0.994428	1
CRACR2A	EF-hand calcium-binding domain-containing protein 4B	0.977983	0.954502	1.00204	0.0725614	0.245898	1
CRADD	Death domain-containing protein CRADD	0.984177	0.957146	1.01197	0.261648	0.513593	1
CREB3	Cyclic AMP-responsive element-binding protein 3	0.984767	0.941669	1.02984	0.501374	0.729858	1
CREBZF	CREB/ATF bZIP transcription factor	0.970657	0.882174	1.06801	0.541393	0.749014	1
CREG1	Protein CREG1	0.903317	0.857965	0.951066	0.00010924	0.00400049	0.317997
CRELD1	Protein disulfide isomerase CRELD1	0.946935	0.888305	1.00943	0.0945114	0.282431	1
CRELD2	Protein disulfide isomerase CRELD2	0.968548	0.930981	1.00763	0.113343	0.312051	1
CRH	Corticoliberin	0.981755	0.95813	1.00596	0.138437	0.349689	1
CRHBP	Corticotropin-releasing factor-binding protein	1.0667	0.989323	1.15014	0.0928371	0.278607	1
CRHR1	Corticotropin-releasing factor receptor 1	0.98984	0.955396	1.02553	0.571986	0.771929	1
CRIM1	Cysteine-rich motor neuron 1 protein	1.11628	1.00774	1.23652	0.0350581	0.162181	1
CRIP2	Cysteine-rich protein 2	0.981648	0.927797	1.03862	0.519913	0.738742	1
CRISP2	Cysteine-rich secretory protein 2	1.01298	0.974669	1.0528	0.511993	0.735455	1
CRISP3	Cysteine-rich secretory protein 3	0.99748	0.914554	1.08793	0.954562	0.980843	1
CRKL	Crk-like protein	0.981509	0.962549	1.00084	0.0607385	0.220231	1
CRLF1	Cytokine receptor-like factor 1	1.20483	1.10887	1.3091	1.08106e-05	0.000572175	0.0314696
CRNN	Cornulin	1.00334	0.972159	1.03553	0.835903	0.9291	1
CRTAC1	Cartilage acidic protein 1	0.941904	0.881394	1.00657	0.0772674	0.253598	1
CRTAM	Cytotoxic and regulatory T-cell molecule	1.01134	0.970646	1.05373	0.590543	0.783036	1
CRTAP	Cartilage-associated protein	1.04408	0.994101	1.09658	0.084777	0.26883	1
CRX	Cone-rod homeobox protein	0.985599	0.966209	1.00538	0.152468	0.372876	1
CRYBB1	Beta-crystallin B1	0.953974	0.920425	0.988746	0.00989129	0.0831412	1
CRYBB2	Beta-crystallin B2	1.00053	0.966151	1.03613	0.976385	0.989829	1
CRYGD	Gamma-crystallin D	1.005	0.980925	1.02966	0.686918	0.847763	1
CRYM	Ketimine reductase mu-crystallin	0.929124	0.899207	0.960037	1.07101e-05	0.000572175	0.0311772
CRYZL1	Quinone oxidoreductase-like protein 1	0.976282	0.950782	1.00247	0.075474	0.251091	1
CSDE1	Cold shock domain-containing protein E1	0.996244	0.976364	1.01653	0.714464	0.863706	1
CSF1	Macrophage colony-stimulating factor 1	1.03202	0.955434	1.11475	0.423014	0.668146	1
CSF1R	Macrophage colony-stimulating factor 1 receptor	0.979568	0.923804	1.0387	0.489982	0.7211	1
CSF2	Granulocyte-macrophage colony-stimulating factor	1.00283	0.937374	1.07285	0.934688	0.975106	1
CSF2RA	Granulocyte-macrophage colony-stimulating factor receptor subunit alpha	1.00908	0.975203	1.04414	0.603799	0.793168	1
CSF2RB	Cytokine receptor common subunit beta	0.987884	0.9332	1.04577	0.674792	0.841972	1
CSF3	Granulocyte colony-stimulating factor	0.982868	0.941058	1.02654	0.435909	0.679664	1
CSF3R	Granulocyte colony-stimulating factor receptor	1.05052	0.968408	1.13959	0.23526	0.479918	1
CSH1	Chorionic somatomammotropin hormone 1	1.0022	0.922729	1.08852	0.958372	0.982247	1
CSNK1D	Casein kinase I isoform delta	0.993847	0.957191	1.03191	0.747516	0.87763	1
CSNK2A1	Casein kinase II subunit alpha	0.976772	0.926693	1.02956	0.381456	0.6338	1
CSPG4	Chondroitin sulfate proteoglycan 4	1.08371	1.01024	1.16252	0.0248085	0.135492	1
CSPG5	Chondroitin sulfate proteoglycan 5	0.993433	0.945009	1.04434	0.796073	0.90905	1
CSRP3	Cysteine and glycine-rich protein 3	0.996808	0.972504	1.02172	0.799579	0.910988	1
CST3	Cystatin-C	1.01316	0.942298	1.08935	0.723774	0.866683	1
CST5	Cystatin-D	1.03912	1.00079	1.07891	0.0453584	0.188626	1
CST6	Cystatin-M	0.476621	0.455886	0.498298	7.115e-16	8.8422e-16	2.07e-12
CST7	Cystatin-F	0.988256	0.966821	1.01017	0.291008	0.54952	1
CSTB	Cystatin-B	0.946412	0.90278	0.992153	0.0221889	0.127652	1
CTAG1A_CTAG1B	Cancer/testis antigen 1	0.990214	0.942396	1.04046	0.69696	0.852565	1
CTBS	Di-N-acetylchitobiase	0.968072	0.886291	1.0574	0.471157	0.705523	1
CTF1	Cardiotrophin-1	0.972777	0.948882	0.997273	0.0296128	0.149111	1
CTHRC1	Collagen triple helix repeat-containing protein 1	1.01855	0.938646	1.10525	0.659285	0.833225	1
CTLA4	Cytotoxic T-lymphocyte protein 4	0.997539	0.921837	1.07946	0.951206	0.979663	1
CTNNA1	Catenin alpha-1	1.03164	0.958477	1.11039	0.406536	0.657414	1
CTRB1	Chymotrypsinogen B	0.981037	0.946344	1.017	0.297315	0.555242	1
CTRC	Chymotrypsin-C	1.02913	0.996634	1.0627	0.0794214	0.255747	1
CTRL	Chymotrypsin-like protease CTRL-1	1.04116	1.00653	1.07698	0.0194225	0.118189	1
CTSB	Cathepsin B	0.93474	0.897564	0.973456	0.00111709	0.0230628	1
CTSC	Dipeptidyl peptidase 1	0.995663	0.950398	1.04308	0.854717	0.939906	1
CTSD	Cathepsin D	0.907135	0.860917	0.955835	0.000259169	0.00847685	0.75444
CTSE	Cathepsin E	1.01359	0.968892	1.06036	0.557369	0.761629	1
CTSF	Cathepsin F	0.99417	0.944225	1.04676	0.824062	0.922204	1
CTSH	Pro-cathepsin H	1.001	0.973321	1.02947	0.944256	0.977847	1
CTSL	Cathepsin L1	1.00976	0.927377	1.09946	0.822986	0.922204	1
CTSO	Cathepsin O	0.952825	0.891472	1.0184	0.154717	0.376572	1
CTSV	Cathepsin L2	0.757283	0.718822	0.797801	8.8925e-16	2.0975e-15	2.59e-12
CTSZ	Cathepsin Z	0.99453	0.932771	1.06038	0.866837	0.9466	1
CUZD1	CUB and zona pellucida-like domain-containing protein 1	0.99304	0.933652	1.0562	0.824313	0.922204	1
CWC15	Spliceosome-associated protein CWC15 homolog	0.990947	0.95442	1.02887	0.635085	0.818642	1
CX3CL1	Fractalkine	1.01749	0.95534	1.08369	0.589685	0.783036	1
CXADR	Coxsackievirus and adenovirus receptor	0.950009	0.910387	0.991355	0.0183004	0.115059	1
CXCL1	Growth-regulated alpha protein	0.975725	0.954201	0.997734	0.0308219	0.150289	1
CXCL10	C-X-C motif chemokine 10	0.987891	0.957446	1.0193	0.445576	0.686644	1
CXCL11	C-X-C motif chemokine 11	0.991403	0.965713	1.01778	0.51921	0.738742	1
CXCL12	Stromal cell-derived factor 1	0.920941	0.872857	0.971674	0.00260991	0.0407428	1
CXCL13	C-X-C motif chemokine 13	0.943088	0.910451	0.976894	0.0011101	0.0230628	1
CXCL14	C-X-C motif chemokine 14	1.02269	0.986734	1.05995	0.21923	0.462553	1
CXCL16	C-X-C motif chemokine 16	0.921452	0.844285	1.00567	0.0667674	0.235874	1
CXCL17	C-X-C motif chemokine 17	0.963885	0.925705	1.00364	0.074449	0.249309	1
CXCL3	C-X-C motif chemokine 3	0.978512	0.957562	0.999921	0.0491643	0.195164	1
CXCL5	C-X-C motif chemokine 5	0.98346	0.965726	1.00152	0.072432	0.245745	1
CXCL6	C-X-C motif chemokine 6	1.00112	0.974087	1.02891	0.935984	0.975285	1
CXCL8	Interleukin-8	0.98368	0.954522	1.01373	0.283819	0.543909	1
CXCL9	C-X-C motif chemokine 9	0.992727	0.961964	1.02447	0.649468	0.828608	1
CYB5A	Cytochrome b5	1.01125	0.976886	1.04682	0.525924	0.742826	1
CYB5R2	NADH-cytochrome b5 reductase 2	0.957802	0.91814	0.999177	0.0456996	0.18871	1
CYP24A1	1,25-dihydroxyvitamin D(3) 24-hydroxylase, mitochondrial	0.987613	0.95984	1.01619	0.391721	0.642423	1
CYTH3	Cytohesin-3	1.02467	0.991262	1.0592	0.149592	0.366551	1
CYTL1	Cytokine-like protein 1	0.926354	0.843868	1.0169	0.107897	0.30288	1
DAAM1	Disheveled-associated activator of morphogenesis 1	0.967574	0.939898	0.996066	0.0259982	0.137852	1
DAB2	Disabled homolog 2	0.9805	0.962709	0.998619	0.0350407	0.162181	1
DAG1	Dystroglycan	0.961468	0.920883	1.00384	0.0741453	0.248947	1
DAND5	DAN domain family member 5	0.99961	0.958071	1.04295	0.985632	0.993138	1
DAPK2	Death-associated protein kinase 2	0.988275	0.947145	1.03119	0.586589	0.782165	1
DAPP1	Dual adapter for phosphotyrosine and 3-phosphotyrosine and 3-phosphoinositide	0.983112	0.966502	1.00001	0.0500821	0.196217	1
DARS1	Aspartate--tRNA ligase, cytoplasmic	0.975108	0.947337	1.00369	0.0872697	0.272588	1
DBH	Dopamine beta-hydroxylase	1.00644	0.98567	1.02765	0.54612	0.753081	1
DBI	Acyl-CoA-binding protein	0.961239	0.936073	0.987081	0.00349296	0.0474214	1
DBN1	Drebrin	0.938881	0.895862	0.983965	0.00840076	0.0762905	1
DBNL	Drebrin-like protein	0.980145	0.958711	1.00206	0.0754475	0.251091	1
DCBLD2	Discoidin, CUB and LCCL domain-containing protein 2	1.01409	0.956261	1.07541	0.64049	0.823528	1
DCC	Netrin receptor DCC	1.0462	0.939428	1.16511	0.410898	0.659749	1
DCDC2C	Doublecortin domain-containing protein 2C	1.00958	0.970632	1.05008	0.634867	0.818642	1
DCLRE1C	Protein artemis	1.00986	0.932575	1.09355	0.809168	0.914752	1
DCN	Decorin	1.17022	1.06724	1.28313	0.000824113	0.0192235	1
DCTD	Deoxycytidylate deaminase	0.967795	0.943744	0.99246	0.0107893	0.0870579	1
DCTN1	Dynactin subunit 1	0.975113	0.944782	1.00642	0.118005	0.32044	1
DCTN2	Dynactin subunit 2	0.986689	0.965365	1.00848	0.229318	0.474632	1
DCTN6	Dynactin subunit 6	0.981509	0.953297	1.01056	0.209738	0.450255	1
DCTPP1	dCTP pyrophosphatase 1	0.984299	0.922204	1.05057	0.634057	0.818642	1
DCUN1D1	DCN1-like protein 1	1.00612	0.973639	1.03968	0.715612	0.863887	1
DCUN1D2	DCN1-like protein 2	1.00064	0.96994	1.0323	0.968113	0.986066	1
DCXR	L-xylulose reductase	1.04478	1.00561	1.08548	0.0246312	0.135492	1
DDA1	DET1- and DDB1-associated protein 1	0.952158	0.894283	1.01378	0.125453	0.333816	1
DDAH1	N(G),N(G)-dimethylarginine dimethylaminohydrolase 1	0.999838	0.95445	1.04738	0.994545	0.998008	1
DDC	Aromatic-L-amino-acid decarboxylase	1.00538	0.962259	1.05043	0.810452	0.914952	1
DDHD2	Phospholipase DDHD2	0.968362	0.934821	1.00311	0.0738571	0.248266	1
DDI2	Protein DDI1 homolog 2	0.998333	0.967983	1.02963	0.915633	0.966779	1
DDR1	Epithelial discoidin domain-containing receptor 1	0.95462	0.87453	1.04205	0.298908	0.5567	1
DDT	D-dopachrome decarboxylase	0.979114	0.926037	1.03523	0.457911	0.69753	1
DDX1	ATP-dependent RNA helicase DDX1	1.01365	0.96547	1.06423	0.585349	0.78127	1
DDX25	ATP-dependent RNA helicase DDX25	0.943758	0.88145	1.01047	0.0966963	0.28408	1
DDX39A	ATP-dependent RNA helicase DDX39A	1.03942	0.938821	1.1508	0.456602	0.697338	1
DDX4	Probable ATP-dependent RNA helicase DDX4	0.984535	0.941385	1.02966	0.495474	0.726246	1
DDX53	Probable ATP-dependent RNA helicase DDX53	0.980357	0.917107	1.04797	0.559882	0.763022	1
DDX58	Antiviral innate immune response receptor RIG-I	1.00155	0.965897	1.03851	0.933357	0.975106	1
DECR1	2,4-dienoyl-CoA reductase, mitochondrial	0.974216	0.953428	0.995457	0.0176051	0.112387	1
DEFA1_DEFA1B	Neutrophil defensin 1	1.00302	0.964766	1.04279	0.879199	0.95143	1
DEFB103A_DEFB103B	Beta-defensin 103	0.935335	0.882379	0.991469	0.0245677	0.135492	1
DEFB104A_DEFB104B	Beta-defensin 104	1.03007	0.986148	1.07595	0.182653	0.415718	1
DEFB116	Beta-defensin 116	0.975477	0.943441	1.0086	0.145027	0.358879	1
DEFB118	Beta-defensin 118	0.996151	0.954401	1.03973	0.859876	0.942431	1
DEFB4A_DEFB4B	Beta-defensin 4A	0.958192	0.944533	0.972049	5.53849e-09	4.74192e-07	1.61225e-05
DENND2B	DENN domain-containing protein 2B	0.998402	0.948347	1.0511	0.951393	0.979663	1
DENR	Density-regulated protein	0.958338	0.91829	1.00013	0.0507068	0.196548	1
DFFA	DNA fragmentation factor subunit alpha	0.962832	0.933962	0.992594	0.0147433	0.101221	1
DGCR6	Protein DGCR6	0.981565	0.926993	1.03935	0.52376	0.740979	1
DGKA	Diacylglycerol kinase alpha	0.961906	0.920761	1.00489	0.0816209	0.261097	1
DGKZ	Diacylglycerol kinase zeta	0.980629	0.925236	1.03934	0.509665	0.733486	1
DHODH	Dihydroorotate dehydrogenase	0.979744	0.928324	1.03401	0.456892	0.697338	1
DHPS	Deoxyhypusine synthase	1.01091	0.952502	1.07291	0.720763	0.86557	1
DHRS4L2	Dehydrogenase/reductase SDR family member 4-like 2	0.958216	0.911404	1.00743	0.0948762	0.282431	1
DIABLO	Diablo homolog, mitochondrial	0.979426	0.961148	0.998052	0.030548	0.149976	1
DIPK1C	Divergent protein kinase domain 1C	1.015	0.958258	1.0751	0.612007	0.799978	1
DIPK2B	Divergent protein kinase domain 2B	1.02641	0.946986	1.1125	0.525794	0.742826	1
DKK1	Dickkopf-related protein 1	0.990261	0.956554	1.02516	0.579675	0.776546	1
DKK3	Dickkopf-related protein 3	1.05846	0.986883	1.13524	0.111739	0.309194	1
DKK4	Dickkopf-related protein 4	1.04568	0.999517	1.09397	0.0525006	0.201888	1
DKKL1	Dickkopf-like protein 1	1.00852	0.983867	1.03379	0.501699	0.729858	1
DLG4	Disks large homolog 4	0.971532	0.940405	1.00369	0.0821571	0.261662	1
DLGAP5	Disks large-associated protein 5	0.990318	0.94251	1.04055	0.699927	0.854824	1
DLK1	Protein delta homolog 1	1.05475	1.01802	1.09281	0.00320455	0.0459834	1
DLL1	Delta-like protein 1	1.05085	0.98179	1.12477	0.152686	0.372876	1
DLL4	Delta-like protein 4	1.00383	0.976789	1.03162	0.783823	0.900049	1
DMD	Dystrophin	0.964726	0.92018	1.01143	0.136514	0.347556	1
DMP1	Dentin matrix acidic phosphoprotein 1	1.02729	0.984794	1.07163	0.211596	0.45125	1
DNAJA1	DnaJ homolog subfamily A member 1	1.00195	0.949455	1.05735	0.943373	0.977496	1
DNAJA2	DnaJ homolog subfamily A member 2	0.978213	0.954034	1.00301	0.0845286	0.268334	1
DNAJA4	DnaJ homolog subfamily A member 4	1.00479	0.972316	1.03835	0.775537	0.894449	1
DNAJB1	DnaJ homolog subfamily B member 1	0.979188	0.955984	1.00296	0.0856524	0.270044	1
DNAJB14	DnaJ homolog subfamily B member 14	0.941876	0.908016	0.977	0.00134743	0.0266829	1
DNAJB2	DnaJ homolog subfamily B member 2	0.968441	0.926723	1.01204	0.153457	0.374132	1
DNAJB6	DnaJ homolog subfamily B member 6	0.967982	0.940831	0.995917	0.0249683	0.13596	1
DNAJB8	DnaJ homolog subfamily B member 8	1.0345	0.996398	1.07406	0.0764701	0.252676	1
DNAJC21	DnaJ homolog subfamily C member 21	0.976903	0.920196	1.03711	0.443749	0.68528	1
DNAJC6	Putative tyrosine-protein phosphatase auxilin	0.975355	0.948303	1.00318	0.0820666	0.26166	1
DNAJC9	DnaJ homolog subfamily C member 9	0.99529	0.9654	1.02611	0.761536	0.887446	1
DNER	Delta and Notch-like epidermal growth factor-related receptor	1.15723	1.06969	1.25193	0.00027411	0.00876852	0.797935
DNLZ	DNL-type zinc finger protein	1.00923	0.980208	1.03911	0.537132	0.747151	1
DNM1	Dynamin-1	0.982615	0.962457	1.0032	0.0972454	0.284504	1
DNM3	Dynamin-3	0.953501	0.913552	0.995197	0.0292224	0.147942	1
DNMBP	Dynamin-binding protein	0.952109	0.920742	0.984545	0.0040879	0.0519645	1
DNPEP	Aspartyl aminopeptidase	1.0011	0.960391	1.04354	0.958585	0.982247	1
DNPH1	2'-deoxynucleoside 5'-phosphate N-hydrolase 1	0.997546	0.958345	1.03835	0.904368	0.960914	1
DOC2B	Double C2-like domain-containing protein beta	0.997345	0.933201	1.0659	0.937511	0.976071	1
DOCK9	Dedicator of cytokinesis protein 9	1.02269	1.00141	1.04443	0.0365073	0.166311	1
DOK1	Docking protein 1	0.980897	0.964119	0.997967	0.028435	0.145473	1
DOK2	Docking protein 2	0.98273	0.966482	0.999253	0.0405712	0.176273	1
DPEP1	Dipeptidase 1	0.629848	0.601476	0.659558	1.067e-15	7.0675e-15	3.1e-12
DPEP2	Dipeptidase 2	0.99314	0.926393	1.0647	0.846241	0.93488	1
DPP10	Inactive dipeptidyl peptidase 10	1.02838	0.97209	1.08793	0.329861	0.588373	1
DPP4	Dipeptidyl peptidase 4	0.986779	0.9145	1.06477	0.731644	0.870734	1
DPP6	Dipeptidyl aminopeptidase-like protein 6	1.15416	1.08717	1.22527	2.60319e-06	0.000171536	0.00757787
DPP7	Dipeptidyl peptidase 2	0.956941	0.925591	0.989353	0.00960251	0.0819733	1
DPT	Dermatopontin	0.978075	0.902343	1.06016	0.589789	0.783036	1
DPY30	Protein dpy-30 homolog	0.977796	0.945489	1.01121	0.190232	0.426958	1
DRAXIN	Draxin	1.04861	0.99859	1.10114	0.056984	0.211852	1
DRG2	Developmentally-regulated GTP-binding protein 2	0.982572	0.947695	1.01873	0.340321	0.598595	1
DSC2	Desmocollin-2	1.0535	0.992061	1.11875	0.0891274	0.274873	1
DSCAM	Down syndrome cell adhesion molecule	1.03954	0.973358	1.11022	0.247924	0.494998	1
DSG2	Desmoglein-2	1.04431	0.967454	1.12726	0.266312	0.520291	1
DSG3	Desmoglein-3	0.560181	0.527497	0.594891	1.2447e-15	1.3759e-14	3.62e-12
DSG4	Desmoglein-4	0.30555	0.291478	0.320303	1.4225e-15	3.8574e-14	4.14e-12
DTD1	D-aminoacyl-tRNA deacylase 1	0.970115	0.943902	0.997055	0.02993	0.149189	1
DTNB	Dystrobrevin beta	0.970029	0.921293	1.02134	0.247275	0.49404	1
DTX2	Probable E3 ubiquitin-protein ligase DTX2	0.996081	0.956104	1.03773	0.850961	0.938291	1
DTX3	Probable E3 ubiquitin-protein ligase DTX3	1.00448	0.922813	1.09337	0.917711	0.967919	1
DTYMK	Thymidylate kinase	0.954659	0.922307	0.988146	0.00834061	0.0761113	1
DUOX2	Dual oxidase 2	1.01114	0.981475	1.0417	0.465939	0.704231	1
DUSP13	Dual specificity protein phosphatase 13 isoform A	1.05469	0.997888	1.11474	0.0594107	0.218364	1
DUSP29	Dual specificity phosphatase 29	0.997668	0.961616	1.03507	0.901056	0.95904	1
DUSP3	Dual specificity protein phosphatase 3	0.985274	0.961069	1.01009	0.242393	0.488161	1
DUT	Deoxyuridine 5'-triphosphate nucleotidohydrolase, mitochondrial	0.971228	0.949266	0.993698	0.0123565	0.0931857	1
DXO	Decapping and exoribonuclease protein	0.961075	0.912573	1.01216	0.132917	0.341322	1
DYNC1H1	Cytoplasmic dynein 1 heavy chain 1	0.983287	0.934161	1.035	0.519215	0.738742	1
DYNLT1	Dynein light chain Tctex-type 1	0.981761	0.952413	1.01201	0.234521	0.479417	1
DYNLT3	Dynein light chain Tctex-type 3	0.927115	0.878955	0.977914	0.00542606	0.0608213	1
EBAG9	Receptor-binding cancer antigen expressed on SiSo cells	0.976895	0.955781	0.998476	0.0360091	0.165075	1
EBI3_IL27	Interleukin-27	1.02251	0.955479	1.09424	0.519903	0.738742	1
ECE1	Endothelin-converting enzyme 1	1.00878	0.949985	1.07121	0.775471	0.894449	1
ECHDC3	Enoyl-CoA hydratase domain-containing protein 3, mitochondrial	0.974243	0.943902	1.00556	0.105967	0.298905	1
ECHS1	Enoyl-CoA hydratase, mitochondrial	0.970752	0.946693	0.995423	0.0204358	0.121405	1
ECI2	Enoyl-CoA delta isomerase 2	0.952351	0.915459	0.99073	0.0154347	0.104215	1
ECM1	Extracellular matrix protein 1	1.03909	0.973202	1.10944	0.251266	0.499615	1
ECSCR	Endothelial cell-specific chemotaxis regulator	1.04445	0.995816	1.09547	0.0738274	0.248266	1
EDA2R	Tumor necrosis factor receptor superfamily member 27	0.950717	0.904171	0.999659	0.0484577	0.193233	1
EDAR	Tumor necrosis factor receptor superfamily member EDAR	0.97751	0.95558	0.999944	0.0494339	0.195381	1
EDDM3B	Epididymal secretory protein E3-beta	0.976153	0.943007	1.01046	0.170887	0.397009	1
EDEM2	ER degradation-enhancing alpha-mannosidase-like protein 2	0.955812	0.893106	1.02292	0.191745	0.428702	1
EDF1	Endothelial differentiation-related factor 1	0.946541	0.91392	0.980326	0.00213731	0.0361727	1
EDIL3	EGF-like repeat and discoidin I-like domain-containing protein 3	1.0114	0.955714	1.07034	0.69476	0.851915	1
EDN1	Endothelin-1	0.909355	0.839227	0.985343	0.0203075	0.12089	1
EDNRB	Endothelin receptor type B	1.01225	0.957347	1.07029	0.668769	0.837655	1
EEF1D	Elongation factor 1-delta	0.956799	0.932822	0.981393	0.000648306	0.0174743	1
EFCAB14	EF-hand calcium-binding domain-containing protein 14	1.03328	0.949689	1.12424	0.446844	0.688235	1
EFCAB2	Dynein regulatory complex protein 8	0.96418	0.900964	1.03183	0.291732	0.549544	1
EFEMP1	EGF-containing fibulin-like extracellular matrix protein 1	1.04683	0.981212	1.11684	0.165829	0.392462	1
EFHD1	EF-hand domain-containing protein D1	1.06254	0.994013	1.1358	0.0745101	0.249309	1
EFNA1	Ephrin-A1	0.927927	0.863469	0.997196	0.0417055	0.178536	1
EFNA4	Ephrin-A4	0.930085	0.87024	0.994046	0.0326804	0.155445	1
EFNB2	Ephrin-B2	1.03058	0.988005	1.07499	0.161694	0.387401	1
EGF	Pro-epidermal growth factor	0.975482	0.956291	0.995058	0.0143374	0.0998474	1
EGFL7	Epidermal growth factor-like protein 7	1.03559	0.981451	1.09271	0.201778	0.439557	1
EGFLAM	Pikachurin	1.0211	0.945282	1.103	0.595777	0.786533	1
EGFR	Epidermal growth factor receptor	0.913655	0.804061	1.03819	0.166005	0.39256	1
EGLN1	Egl nine homolog 1	0.980644	0.94615	1.0164	0.28468	0.54411	1
EHBP1	EH domain-binding protein 1	0.950358	0.921368	0.980259	0.00127513	0.025777	1
EHD3	EH domain-containing protein 3	0.968903	0.94915	0.989066	0.00264555	0.0409639	1
EIF1AX	Eukaryotic translation initiation factor 1A, X-chromosomal	0.999932	0.958326	1.04334	0.997496	0.998991	1
EIF2AK2	Interferon-induced, double-stranded RNA-activated protein kinase	0.970631	0.950128	0.991576	0.00620713	0.0642371	1
EIF2AK3	Eukaryotic translation initiation factor 2-alpha kinase 3	0.956756	0.92248	0.992305	0.0175471	0.112263	1
EIF2S2	Eukaryotic translation initiation factor 2 subunit 2	0.969696	0.916574	1.0259	0.284382	0.54411	1
EIF4B	Eukaryotic translation initiation factor 4B	0.969258	0.93385	1.00601	0.100075	0.289868	1
EIF4E	Eukaryotic translation initiation factor 4E	0.975613	0.949786	1.00214	0.0712953	0.243738	1
EIF4EBP1	Eukaryotic translation initiation factor 4E-binding protein 1	0.984841	0.954296	1.01636	0.341996	0.600173	1
EIF4G1	Eukaryotic translation initiation factor 4 gamma 1	0.980372	0.96031	1.00085	0.0602204	0.220231	1
EIF4G3	Eukaryotic translation initiation factor 4 gamma 3	0.949315	0.91634	0.983476	0.00392969	0.0515286	1
EIF5	Eukaryotic translation initiation factor 5	1.00153	0.946257	1.06003	0.957969	0.982247	1
EIF5A	Eukaryotic translation initiation factor 5A-1	0.988722	0.922888	1.05925	0.746982	0.87763	1
ELAC1	Zinc phosphodiesterase ELAC protein 1	0.969736	0.943085	0.997139	0.0306547	0.149976	1
ELAVL4	ELAV-like protein 4	1.01129	0.982039	1.04141	0.453463	0.694753	1
ELN	Elastin	1.02582	0.961599	1.09432	0.439643	0.681834	1
ELOA	Elongin-A	0.984919	0.949729	1.02141	0.413011	0.660228	1
ELOB	Elongin-B	0.964792	0.905207	1.0283	0.270465	0.524239	1
ENAH	Protein enabled homolog	0.979347	0.937314	1.02326	0.351103	0.60477	1
ENG	Endoglin	0.998823	0.886964	1.12479	0.984495	0.99268	1
ENO1	Alpha-enolase	0.966736	0.941533	0.992614	0.0120729	0.09176	1
ENO2	Gamma-enolase	0.960007	0.930287	0.990676	0.0109638	0.0880537	1
ENO3	Beta-enolase	0.999209	0.961999	1.03786	0.967381	0.986017	1
ENOPH1	Enolase-phosphatase E1	0.9856	0.941974	1.03125	0.53005	0.74564	1
ENOX2	Ecto-NOX disulfide-thiol exchanger 2	0.924176	0.848169	1.00699	0.0717306	0.24422	1
ENPEP	Glutamyl aminopeptidase	0.999974	0.94491	1.05825	0.999293	0.999293	1
ENPP2	Ectonucleotide pyrophosphatase/phosphodiesterase family member 2	0.945917	0.869926	1.02855	0.193162	0.430547	1
ENPP5	Ectonucleotide pyrophosphatase/phosphodiesterase family member 5	1.07268	1.02359	1.12413	0.0033321	0.0466334	1
ENPP6	Glycerophosphocholine cholinephosphodiesterase ENPP6	1.10273	1.03191	1.17842	0.00388448	0.0511662	1
ENPP7	Ectonucleotide pyrophosphatase/phosphodiesterase family member 7	0.976788	0.952486	1.00171	0.0676834	0.238242	1
ENSA	Alpha-endosulfine	0.953008	0.910789	0.997185	0.0373469	0.168292	1
ENTPD2	Ectonucleoside triphosphate diphosphohydrolase 2	0.970247	0.924362	1.01841	0.221721	0.465007	1
ENTPD5	Ectonucleoside triphosphate diphosphohydrolase 5	0.876142	0.796149	0.964173	0.00679169	0.0667926	1
ENTPD6	Ectonucleoside triphosphate diphosphohydrolase 6	0.954106	0.884462	1.02923	0.224418	0.468302	1
ENTR1	Endosome-associated-trafficking regulator 1	0.973604	0.936283	1.01241	0.179803	0.411483	1
EP300	Histone acetyltransferase p300	0.993705	0.919348	1.07408	0.873558	0.948691	1
EPB41L5	Band 4.1-like protein 5	0.9927	0.955529	1.03132	0.706686	0.859019	1
EPCAM	Epithelial cell adhesion molecule	1.01272	0.990458	1.03548	0.265021	0.518526	1
EPGN	Epigen	0.956079	0.907464	1.0073	0.0916312	0.277235	1
EPHA1	Ephrin type-A receptor 1	1.07843	1.01158	1.14969	0.0207481	0.122511	1
EPHA10	Ephrin type-A receptor 10	1.00693	0.97449	1.04046	0.679265	0.843215	1
EPHA2	Ephrin type-A receptor 2	1.00666	0.941063	1.07683	0.84693	0.935201	1
EPHA4	Ephrin type-A receptor 4	1.06411	0.979296	1.15626	0.142569	0.356617	1
EPHB4	Ephrin type-B receptor 4	0.967698	0.891399	1.05053	0.433266	0.677646	1
EPHB6	Ephrin type-B receptor 6	1.00464	0.941461	1.07206	0.888856	0.956547	1
EPHX2	Bifunctional epoxide hydrolase 2	0.995032	0.96113	1.03013	0.778235	0.896141	1
EPN1	Epsin-1	0.992757	0.93764	1.05111	0.803013	0.91347	1
EPO	Erythropoietin	0.99915	0.97113	1.02798	0.953282	0.980713	1
EPPK1	Epiplakin	0.977222	0.945894	1.00959	0.165721	0.392462	1
EPS8L2	Epidermal growth factor receptor kinase substrate 8-like protein 2	1.02867	0.961391	1.10065	0.412786	0.660228	1
ERBB2	Receptor tyrosine-protein kinase erbB-2	1.08386	0.996433	1.17895	0.060556	0.220231	1
ERBB3	Receptor tyrosine-protein kinase erbB-3	0.87658	0.788453	0.974558	0.0148207	0.101275	1
ERBB4	Receptor tyrosine-protein kinase erbB-4	1.15207	1.05526	1.25777	0.00157172	0.0293286	1
ERBIN	Erbin	0.978448	0.958959	0.998333	0.0337959	0.159449	1
ERC2	ERC protein 2	0.982907	0.950672	1.01623	0.310858	0.569483	1
ERCC1	DNA excision repair protein ERCC-1	1.0359	0.962634	1.11475	0.34596	0.601959	1
EREG	Proepiregulin	0.971719	0.946892	0.997197	0.0298113	0.149111	1
ERI1	3'-5' exoribonuclease 1	0.965283	0.900925	1.03424	0.315531	0.574069	1
ERMAP	Erythroid membrane-associated protein	0.979087	0.928415	1.03252	0.435676	0.679664	1
ERN1	Serine/threonine-protein kinase/endoribonuclease IRE1	0.951393	0.891803	1.01497	0.131077	0.339168	1
ERP29	Endoplasmic reticulum resident protein 29	0.97484	0.955405	0.994671	0.0131367	0.0965677	1
ERP44	Endoplasmic reticulum resident protein 44	0.925442	0.85457	1.00219	0.0566312	0.211351	1
ERVV.1	NA	1.09176	1.03167	1.15534	0.0023703	0.03796	1
ESAM	Endothelial cell-selective adhesion molecule	1.01863	0.956137	1.08521	0.567698	0.768995	1
ESM1	Endothelial cell-specific molecule 1	0.955711	0.901202	1.01352	0.130559	0.338816	1
ESPL1	Separin	1.03152	0.986056	1.07907	0.177216	0.407808	1
ESR1	Estrogen receptor	0.966526	0.926284	1.00852	0.116613	0.318491	1
ESYT2	Extended synaptotagmin-2	0.962466	0.93565	0.990051	0.00796518	0.0740787	1
EVI2B	Protein EVI2B	0.993201	0.932457	1.0579	0.832202	0.926998	1
EVI5	Ecotropic viral integration site 5 protein homolog	0.980023	0.954353	1.00638	0.136206	0.347194	1
EVPL	Envoplakin	1.01049	0.938482	1.08802	0.782049	0.898754	1
EXOSC10	Exosome component 10	0.986058	0.945223	1.02866	0.515276	0.73622	1
EXTL1	Exostosin-like 1	1.05317	1.00096	1.10812	0.0458362	0.188726	1
EZR	Ezrin	0.896649	0.826325	0.972958	0.00884816	0.078205	1
F10	Coagulation factor X	1.00541	0.925241	1.09252	0.898767	0.957698	1
F11	Coagulation factor XI	0.940105	0.870135	1.0157	0.117536	0.320062	1
F11R	Junctional adhesion molecule A	0.937368	0.903519	0.972485	0.000567104	0.0159893	1
F12	Coagulation factor XII	0.988915	0.93332	1.04782	0.70573	0.859019	1
F13B	Coagulation factor XIII B chain	0.932966	0.850287	1.02368	0.142767	0.356617	1
F2	Prothrombin	0.886963	0.757297	1.03883	0.136864	0.347958	1
F2R	Proteinase-activated receptor 1	0.969636	0.935555	1.00496	0.0912017	0.277235	1
F3	Tissue factor	1.09157	1.00815	1.1819	0.0307699	0.150287	1
F7	Coagulation factor VII	0.991869	0.927472	1.06074	0.811589	0.915357	1
F9	Coagulation factor IX	0.985891	0.881129	1.10311	0.804208	0.913758	1
FABP1	Fatty acid-binding protein, liver	1.00684	0.985511	1.02864	0.532441	0.74564	1
FABP2	Fatty acid-binding protein, intestinal	1.00024	0.975081	1.02604	0.985497	0.993138	1
FABP3	Fatty acid-binding protein, heart	0.998264	0.956082	1.04231	0.937125	0.976018	1
FABP4	Fatty acid-binding protein, adipocyte	0.941432	0.903752	0.980683	0.00377948	0.0506577	1
FABP5	Fatty acid-binding protein 5	0.936312	0.908135	0.965363	2.42962e-05	0.00112264	0.0707261
FABP6	Gastrotropin	0.964881	0.929521	1.00159	0.0605436	0.220231	1
FABP9	Fatty acid-binding protein 9	0.510535	0.49087	0.530989	1.6002e-15	1.3213e-13	4.65e-12
FADD	FAS-associated death domain protein	0.976755	0.950679	1.00355	0.0884662	0.273741	1
FAM13A	Protein FAM13A	0.940885	0.909074	0.97381	0.000515943	0.0150191	1
FAM171A2	Protein FAM171A2	0.994	0.979024	1.00921	0.437157	0.680575	1
FAM171B	Protein FAM171B	1.01678	0.931735	1.10958	0.708886	0.860896	1
FAM172A	Cotranscriptional regulator FAM172A	0.961043	0.924086	0.999478	0.0470252	0.190609	1
FAM20A	Pseudokinase FAM20A	0.919183	0.8463	0.998342	0.045568	0.18871	1
FAM3B	Protein FAM3B	1.03003	0.971729	1.09184	0.319564	0.578613	1
FAM3C	Protein FAM3C	0.99961	0.933044	1.07092	0.991141	0.995587	1
FAM3D	Protein FAM3D	1.02125	0.993672	1.04958	0.132215	0.340903	1
FAP	Prolyl endopeptidase FAP	0.997583	0.925851	1.07487	0.949313	0.979663	1
FARSA	Phenylalanine--tRNA ligase alpha subunit	0.974982	0.942312	1.00878	0.145105	0.358879	1
FAS	Tumor necrosis factor receptor superfamily member 6	1.03606	0.97468	1.1013	0.255577	0.505081	1
FASLG	Tumor necrosis factor ligand superfamily member 6	0.955893	0.905268	1.00935	0.104199	0.295638	1
FBLN2	Fibulin-2	1.10166	1.02377	1.18548	0.0096598	0.0822213	1
FBN2	Fibrillin-2	0.9681	0.929213	1.00862	0.121169	0.324791	1
FBP1	Fructose-1,6-bisphosphatase 1	0.998709	0.971012	1.0272	0.928264	0.973056	1
FCAMR	High affinity immunoglobulin alpha and immunoglobulin mu Fc receptor	0.999975	0.968183	1.03281	0.998789	0.999246	1
FCAR	Immunoglobulin alpha Fc receptor	1.03809	0.994581	1.0835	0.0870383	0.272439	1
FCER1A	High affinity immunoglobulin epsilon receptor subunit alpha	0.992016	0.898211	1.09562	0.874322	0.948975	1
FCER2	Low affinity immunoglobulin epsilon Fc receptor	1.03802	0.997941	1.0797	0.0632565	0.226216	1
FCGR2A	Low affinity immunoglobulin gamma Fc region receptor II-a	0.954543	0.921858	0.988386	0.00886556	0.078205	1
FCGR2B	Low affinity immunoglobulin gamma Fc region receptor II-b	1.01598	0.979891	1.05339	0.390297	0.641324	1
FCGR3B	Low affinity immunoglobulin gamma Fc region receptor III-B	0.993384	0.952375	1.03616	0.757608	0.883997	1
FCN1	Ficolin-1	0.997404	0.956477	1.04008	0.903231	0.960653	1
FCN2	Ficolin-2	0.987255	0.938104	1.03898	0.62252	0.808998	1
FCRL1	Fc receptor-like protein 1	1.01846	0.9729	1.06615	0.433451	0.677646	1
FCRL2	Fc receptor-like protein 2	0.98604	0.946184	1.02758	0.504258	0.729933	1
FCRL3	Fc receptor-like protein 3	0.97599	0.938613	1.01486	0.222522	0.466256	1
FCRL5	Fc receptor-like protein 5	0.99883	0.964545	1.03433	0.94763	0.979663	1
FCRL6	Fc receptor-like protein 6	1.0186	0.988232	1.04991	0.232687	0.478237	1
FCRLB	Fc receptor-like B	1.00846	0.974544	1.04357	0.629214	0.81624	1
FDX1	Adrenodoxin, mitochondrial	0.985554	0.947931	1.02467	0.463716	0.702329	1
FDX2	Ferredoxin-2, mitochondrial	0.981474	0.939476	1.02535	0.401971	0.652978	1
FEN1	Flap endonuclease 1	0.989018	0.958404	1.02061	0.491261	0.722617	1
FES	Tyrosine-protein kinase Fes/Fps	1.00799	0.964733	1.05319	0.722082	0.865908	1
FETUB	Fetuin-B	0.982889	0.922116	1.04767	0.596117	0.786626	1
FGA	Fibrinogen alpha chain	0.991394	0.917513	1.07122	0.82685	0.92294	1
FGD3	FYVE, RhoGEF and PH domain-containing protein 3	0.954775	0.927544	0.982805	0.0017192	0.0316747	1
FGF12	Fibroblast growth factor 12	0.988384	0.937322	1.04223	0.665929	0.83629	1
FGF16	Fibroblast growth factor 16	1.04763	0.993297	1.10494	0.0868098	0.272016	1
FGF19	Fibroblast growth factor 19	1.00223	0.976276	1.02887	0.867855	0.9466	1
FGF2	Fibroblast growth factor 2	0.973121	0.944518	1.00259	0.0734527	0.248051	1
FGF20	Fibroblast growth factor 20	0.985754	0.930474	1.04432	0.626038	0.812844	1
FGF21	Fibroblast growth factor 21	0.979503	0.963283	0.995997	0.0150662	0.102615	1
FGF23	Fibroblast growth factor 23	0.973734	0.934795	1.01429	0.20112	0.438903	1
FGF3	Fibroblast growth factor 3	1.03759	0.957135	1.1248	0.370226	0.624189	1
FGF5	Fibroblast growth factor 5	0.566958	0.532031	0.604177	1.778e-15	2.1624e-13	5.17e-12
FGF6	Fibroblast growth factor 6	1.01237	0.951561	1.07706	0.69734	0.852565	1
FGF7	Fibroblast growth factor 7	1.00498	0.973783	1.03717	0.757668	0.883997	1
FGF9	Fibroblast growth factor 9	1.04265	0.981745	1.10734	0.173801	0.402173	1
FGFBP1	Fibroblast growth factor-binding protein 1	0.890999	0.837321	0.94812	0.000272153	0.00876852	0.792238
FGFBP2	Fibroblast growth factor-binding protein 2	1.06354	1.01523	1.11415	0.0093965	0.080688	1
FGFBP3	Fibroblast growth factor-binding protein 3	0.963148	0.903436	1.02681	0.25019	0.498156	1
FGFR2	Fibroblast growth factor receptor 2	1.06836	0.973737	1.17218	0.162258	0.387675	1
FGFR4	Fibroblast growth factor receptor 4	1.03608	0.989864	1.08445	0.127904	0.336645	1
FGL1	Fibrinogen-like protein 1	0.992948	0.958254	1.0289	0.696521	0.852565	1
FGR	Tyrosine-protein kinase Fgr	0.978723	0.946364	1.01219	0.209936	0.450348	1
FH	Fumarate hydratase, mitochondrial	0.998467	0.968773	1.02907	0.920687	0.969302	1
FHIP2A	FHF complex subunit HOOK interacting protein 2A	0.954603	0.90777	1.00385	0.0702725	0.242661	1
FHIT	Bis(5'-adenosyl)-triphosphatase	0.978259	0.950277	1.00706	0.137659	0.348807	1
FIS1	Mitochondrial fission 1 protein	0.962885	0.93729	0.989179	0.00593251	0.063844	1
FKBP14	Peptidyl-prolyl cis-trans isomerase FKBP14	0.966403	0.943753	0.989597	0.00473908	0.0567714	1
FKBP1B	Peptidyl-prolyl cis-trans isomerase FKBP1B	0.986438	0.968719	1.00448	0.139816	0.351471	1
FKBP4	Peptidyl-prolyl cis-trans isomerase FKBP4	0.952554	0.907267	1.0001	0.05047	0.196334	1
FKBP5	Peptidyl-prolyl cis-trans isomerase FKBP5	0.968795	0.947561	0.990504	0.00505031	0.0588058	1
FKBP7	Peptidyl-prolyl cis-trans isomerase FKBP7	0.985134	0.942646	1.02954	0.505484	0.730217	1
FKBPL	FK506-binding protein-like	0.969895	0.931971	1.00936	0.133081	0.341322	1
FLI1	Friend leukemia integration 1 transcription factor	0.98488	0.966612	1.00349	0.110717	0.307256	1
FLRT2	Leucine-rich repeat transmembrane protein FLRT2	1.05277	0.978612	1.13254	0.167637	0.393735	1
FLT1	Vascular endothelial growth factor receptor 1	1.05524	0.958928	1.16123	0.27083	0.524541	1
FLT3	Receptor-type tyrosine-protein kinase FLT3	0.99541	0.928506	1.06714	0.896896	0.957698	1
FLT3LG	Fms-related tyrosine kinase 3 ligand	1.0987	1.03642	1.16473	0.00157022	0.0293286	1
FLT4	Vascular endothelial growth factor receptor 3	0.958117	0.902067	1.01765	0.164181	0.389768	1
FMNL1	Formin-like protein 1	0.990086	0.959004	1.02217	0.540371	0.749014	1
FMR1	Synaptic functional regulator FMR1	1.01639	0.957827	1.07854	0.591245	0.783036	1
FN1	Fibronectin	1.00825	0.92425	1.09988	0.853132	0.939284	1
FNDC1	Fibronectin type III domain-containing protein 1	1.10801	1.05386	1.16495	6.0188e-05	0.00250296	0.175207
FNTA	Protein farnesyltransferase/geranylgeranyltransferase type-1 subunit alpha	0.961894	0.899304	1.02884	0.257738	0.507972	1
FOLH1	Glutamate carboxypeptidase 2	0.979333	0.957117	1.00206	0.0744361	0.249309	1
FOLR1	Folate receptor alpha	1.05954	0.986943	1.13749	0.110247	0.306816	1
FOLR2	Folate receptor beta	0.980736	0.913614	1.05279	0.59074	0.783036	1
FOLR3	Folate receptor gamma	1.00547	0.994777	1.01628	0.317274	0.575642	1
FOS	Proto-oncogene c-Fos	0.966673	0.903797	1.03392	0.323262	0.583033	1
FOSB	Protein fosB	0.99002	0.937453	1.04553	0.71859	0.864386	1
FOXJ3	Forkhead box protein J3	0.954019	0.905259	1.0054	0.0786399	0.254356	1
FOXO1	Forkhead box protein O1	0.962129	0.939411	0.985395	0.0015413	0.0291938	1
FOXO3	Forkhead box protein O3	0.966031	0.945042	0.987487	0.00204575	0.0348777	1
FRMD4B	FERM domain-containing protein 4B	0.963473	0.93136	0.996693	0.0314344	0.1518	1
FRMD7	FERM domain-containing protein 7	1.02754	0.955893	1.10456	0.461269	0.699716	1
FRZB	Secreted frizzled-related protein 3	1.06727	0.982992	1.15876	0.120843	0.324215	1
FSHB	Follitropin subunit beta	1.03081	0.986745	1.07685	0.17339	0.401541	1
FST	Follistatin	0.993399	0.95215	1.03643	0.759536	0.885822	1
FSTL1	Follistatin-related protein 1	1.06022	0.95552	1.1764	0.270313	0.524239	1
FSTL3	Follistatin-related protein 3	1.00807	0.945147	1.07518	0.806937	0.914161	1
FTCD	Formimidoyltransferase-cyclodeaminase	1.02138	0.993778	1.04976	0.13014	0.338816	1
FUCA1	Tissue alpha-L-fucosidase	0.994427	0.970057	1.01941	0.658836	0.833225	1
FUOM	Fucose mutarotase	0.992623	0.956285	1.03034	0.697198	0.852565	1
FURIN	Furin	0.978647	0.92022	1.04078	0.49194	0.723251	1
FUS	RNA-binding protein FUS	0.978143	0.928461	1.03048	0.405997	0.656952	1
FUT1	Galactoside alpha-(1,2)-fucosyltransferase 1	0.977026	0.939149	1.01643	0.249267	0.496997	1
FUT3_FUT5	4-galactosyl-N-acetylglucosaminide 3-alpha-L-fucosyltransferase FUT5	1.0484	1.00348	1.09532	0.0343955	0.160973	1
FUT8	Alpha-(1,6)-fucosyltransferase	1.00613	0.970494	1.04308	0.739679	0.873438	1
FXN	Frataxin, mitochondrial	0.973287	0.946176	1.00117	0.0603041	0.220231	1
FXYD5	FXYD domain-containing ion transport regulator 5	0.980741	0.949669	1.01283	0.236442	0.480979	1
FYB1	FYN-binding protein 1	0.969471	0.948174	0.991246	0.0062229	0.0642371	1
FZD10	Frizzled-10	0.979817	0.93998	1.02134	0.335641	0.595038	1
FZD8	Frizzled-8	1.02119	0.964631	1.08107	0.470661	0.705436	1
GABARAP	Gamma-aminobutyric acid receptor-associated protein	1.01929	0.969411	1.07174	0.455369	0.696208	1
GABARAPL1	Gamma-aminobutyric acid receptor-associated protein-like 1	1.00741	0.971226	1.04494	0.692436	0.850139	1
GABRA4	Gamma-aminobutyric acid receptor subunit alpha-4	1.00688	0.968928	1.04632	0.726511	0.868034	1
GAD1	Glutamate decarboxylase 1	0.991108	0.902761	1.0881	0.851263	0.938291	1
GAD2	Glutamate decarboxylase 2	1.00621	0.95291	1.06249	0.823584	0.922204	1
GADD45B	Growth arrest and DNA damage-inducible protein GADD45 beta	0.982372	0.933644	1.03364	0.493213	0.724025	1
GADD45GIP1	Growth arrest and DNA damage-inducible proteins-interacting protein 1	0.960055	0.917532	1.00455	0.0777862	0.253598	1
GAGE2A	G antigen 2A	1.0141	0.975844	1.05386	0.475445	0.709027	1
GAL	Galanin peptides	0.896296	0.869057	0.924388	3.56848e-12	3.73464e-10	1.03878e-08
GALNT10	Polypeptide N-acetylgalactosaminyltransferase 10	1.00924	0.937304	1.0867	0.807374	0.914161	1
GALNT2	Polypeptide N-acetylgalactosaminyltransferase 2	1.03616	0.959277	1.11921	0.366495	0.621718	1
GALNT3	Polypeptide N-acetylgalactosaminyltransferase 3	0.992549	0.945206	1.04226	0.764219	0.888721	1
GALNT5	Polypeptide N-acetylgalactosaminyltransferase 5	1.05799	0.973102	1.15029	0.186485	0.421194	1
GALNT7	N-acetylgalactosaminyltransferase 7	1.0524	0.952168	1.16317	0.317251	0.575642	1
GAMT	Guanidinoacetate N-methyltransferase	0.993536	0.926641	1.06526	0.855311	0.939906	1
GAPDH	Glyceraldehyde-3-phosphate dehydrogenase	0.894089	0.825578	0.968285	0.00591658	0.063844	1
GART	Trifunctional purine biosynthetic protein adenosine-3	0.872728	0.797294	0.955298	0.00316203	0.0458608	1
GAS2	Growth arrest-specific protein 2	1.01242	0.966859	1.06013	0.599277	0.789364	1
GAS6	Growth arrest-specific protein 6	1.06522	0.981537	1.15604	0.130134	0.338816	1
GASK1A	Golgi-associated kinase 1A	0.976022	0.922575	1.03256	0.398274	0.649146	1
GAST	Gastrin	0.981089	0.963401	0.999102	0.0397098	0.173567	1
GATA3	Trans-acting T-cell-specific transcription factor GATA-3	1.00792	0.919801	1.10449	0.865739	0.9466	1
GATD3	Glutamine amidotransferase-like class 1 domain-containing protein 3B, mitochondrial	0.979722	0.949345	1.01107	0.202381	0.439649	1
GBA	Lysosomal acid glucosylceramidase	0.971243	0.929141	1.01525	0.19688	0.435705	1
GBP1	Guanylate-binding protein 1	0.980748	0.945843	1.01694	0.293077	0.551065	1
GBP2	Guanylate-binding protein 2	0.991546	0.957362	1.02695	0.635284	0.818642	1
GBP4	Guanylate-binding protein 4	0.986156	0.944162	1.03002	0.530088	0.74564	1
GBP6	Guanylate-binding protein 6	1.02408	0.968362	1.083	0.404504	0.65563	1
GC	Vitamin D-binding protein	1.01737	0.927998	1.11536	0.713489	0.863522	1
GCC1	GRIP and coiled-coil domain-containing protein 1	0.966947	0.946225	0.988123	0.00235822	0.03796	1
GCG	Pro-glucagon	0.998774	0.982299	1.01553	0.8851	0.956039	1
GCHFR	GTP cyclohydrolase 1 feedback regulatory protein	1.0096	0.963166	1.05826	0.690948	0.849587	1
GCLM	Glutamate--cysteine ligase regulatory subunit	0.961909	0.91087	1.01581	0.162667	0.387675	1
GCNT1	Beta-1,3-galactosyl-O-glycosyl-glycoprotein beta-1,6-N-acetylglucosaminyltransferase	1.10497	1.04076	1.17315	0.00108292	0.022679	1
GDF15	Growth/differentiation factor 15	0.9861	0.943717	1.03039	0.532308	0.74564	1
GDF2	Growth/differentiation factor 2	1.0277	0.969426	1.08948	0.358889	0.612804	1
GDNF	Glial cell line-derived neurotrophic factor	1.09909	1.03994	1.1616	0.000815263	0.0192235	1
GET3	ATPase GET3	0.964484	0.922451	1.00843	0.111692	0.309194	1
GFAP	Glial fibrillary acidic protein	1.05317	1.00587	1.10269	0.0271236	0.141247	1
GFER	FAD-linked sulfhydryl oxidase ALR	0.981812	0.950381	1.01428	0.268832	0.52241	1
GFOD2	Glucose-fructose oxidoreductase domain-containing protein 2	1.00878	0.991753	1.0261	0.314186	0.573055	1
GFRA1	GDNF family receptor alpha-1	1.04512	0.971539	1.12427	0.236101	0.480623	1
GFRA2	GDNF family receptor alpha-2	0.994155	0.89901	1.09937	0.909061	0.962491	1
GFRA3	GDNF family receptor alpha-3	1.17263	1.08723	1.26474	3.66144e-05	0.00156742	0.106585
GFRAL	GDNF family receptor alpha-like	0.974437	0.937767	1.01254	0.185782	0.420211	1
GGA1	ADP-ribosylation factor-binding protein GGA1	0.999012	0.968311	1.03069	0.950483	0.979663	1
GGACT	Gamma-glutamylaminecyclotransferase	0.967904	0.936255	1.00062	0.0544408	0.20664	1
GGCT	Gamma-glutamylcyclotransferase	0.929449	0.884968	0.976166	0.00345431	0.0474214	1
GGH	Gamma-glutamyl hydrolase	0.924884	0.870297	0.982895	0.0118739	0.0908611	1
GGT1	Glutathione hydrolase 1 proenzyme	0.946455	0.909177	0.985262	0.00726965	0.0693834	1
GGT5	Glutathione hydrolase 5 proenzyme	0.948625	0.868346	1.03633	0.242373	0.488161	1
GH1	Somatotropin	0.989221	0.97787	1.0007	0.0656829	0.233174	1
GH2	Growth hormone variant	0.992216	0.979237	1.00537	0.244762	0.491381	1
GHR	Growth hormone receptor	1.07016	0.984583	1.16317	0.110801	0.307256	1
GHRHR	Growth hormone-releasing hormone receptor	0.986759	0.948184	1.0269	0.512368	0.735455	1
GHRL	Appetite-regulating hormone	0.971709	0.947829	0.99619	0.0237787	0.133834	1
GID8	Glucose-induced degradation protein 8 homolog	1.01484	0.945084	1.08974	0.685183	0.846231	1
GIGYF2	GRB10-interacting GYF protein 2	0.948606	0.920179	0.977911	0.000676412	0.017739	1
GIMAP7	GTPase IMAP family member 7	0.998564	0.926326	1.07644	0.970087	0.986695	1
GIMAP8	GTPase IMAP family member 8	0.963407	0.917365	1.01176	0.135685	0.346168	1
GIP	Gastric inhibitory polypeptide	1.01544	0.969759	1.06327	0.514163	0.735855	1
GIPC2	PDZ domain-containing protein GIPC2	1.09396	1.01381	1.18045	0.0207091	0.122511	1
GIPC3	PDZ domain-containing protein GIPC3	0.977368	0.954207	1.00109	0.0613545	0.221592	1
GIPR	Gastric inhibitory polypeptide receptor	1.02265	0.969125	1.07912	0.414207	0.661357	1
GIT1	ARF GTPase-activating protein GIT1	0.976572	0.952816	1.00092	0.0591931	0.21784	1
GJA8	Gap junction alpha-8 protein	0.99823	0.959629	1.03838	0.929839	0.973407	1
GKN1	Gastrokine-1	0.944451	0.874681	1.01979	0.144399	0.358045	1
GLA	Alpha-galactosidase A	0.986742	0.927926	1.04929	0.670355	0.838592	1
GLB1	Beta-galactosidase	0.969013	0.923456	1.01682	0.200137	0.438044	1
GLI2	Zinc finger protein GLI2	0.977492	0.908281	1.05198	0.543462	0.750769	1
GLO1	Lactoylglutathione lyase	0.980749	0.945932	1.01685	0.291857	0.549544	1
GLOD4	Glyoxalase domain-containing protein 4	0.983386	0.926722	1.04351	0.580051	0.776688	1
GLP1R	Glucagon-like peptide 1 receptor	1.01971	0.953689	1.0903	0.567644	0.768995	1
GLRX	Glutaredoxin-1	0.984748	0.950205	1.02055	0.398897	0.649544	1
GLRX5	Glutaredoxin-related protein 5, mitochondrial	0.965258	0.939493	0.99173	0.0104191	0.0856776	1
GLT8D2	Glycosyltransferase 8 domain-containing protein 2	1.01844	0.972417	1.06665	0.43859	0.681256	1
GLYR1	Putative oxidoreductase GLYR1	1.00004	0.960443	1.04126	0.998641	0.999246	1
GM2A	Ganglioside GM2 activator	0.986886	0.92683	1.05083	0.680262	0.844094	1
GMFG	Glia maturation factor gamma	0.957743	0.926778	0.989743	0.0100284	0.0834211	1
GMPR	GMP reductase 1	0.985087	0.944133	1.02782	0.487969	0.719903	1
GMPR2	GMP reductase 2	0.965356	0.931303	1.00065	0.0543129	0.20664	1
GNAS	Neuroendocrine secretory protein 55	0.961842	0.935998	0.988399	0.00511537	0.05899	1
GNE	Bifunctional UDP-N-acetylglucosamine 2-epimerase/N-acetylmannosamine kinase	0.983008	0.952089	1.01493	0.293232	0.551065	1
GNGT1	Guanine nucleotide-binding protein G(T) subunit gamma-T1	1.00258	0.95512	1.0524	0.917083	0.967919	1
GNLY	Granulysin	0.983645	0.946983	1.02173	0.394823	0.645295	1
GNPDA1	Glucosamine-6-phosphate isomerase 1	1.03585	0.964127	1.1129	0.33601	0.595072	1
GNPDA2	Glucosamine-6-phosphate isomerase 2	0.923527	0.865987	0.98489	0.0153554	0.103958	1
GOLGA3	Golgin subfamily A member 3	0.982153	0.952902	1.0123	0.243079	0.489013	1
GOLM2	Protein GOLM2	0.882728	0.806011	0.966746	0.00716497	0.0686093	1
GOPC	Golgi-associated PDZ and coiled-coil motif-containing protein	0.971095	0.951713	0.990871	0.00434965	0.0538801	1
GORASP2	Golgi reassembly-stacking protein 2	0.953789	0.907362	1.00259	0.0631243	0.226216	1
GOT1	Aspartate aminotransferase, cytoplasmic	1.01596	0.961799	1.07316	0.57114	0.771503	1
GP1BA	Platelet glycoprotein Ib alpha chain	0.96737	0.908518	1.03003	0.30024	0.557042	1
GP1BB	Platelet glycoprotein Ib beta chain	0.983548	0.949366	1.01896	0.35797	0.612029	1
GP2	Pancreatic secretory granule membrane major glycoprotein GP2	1.04432	1.01828	1.07103	0.000764061	0.0183714	1
GP5	Platelet glycoprotein V	0.956059	0.895173	1.02109	0.180748	0.412672	1
GP6	Platelet glycoprotein VI	0.97258	0.950057	0.995636	0.0200278	0.120706	1
GPA33	Cell surface A33 antigen	1.01184	0.996206	1.02771	0.138506	0.349689	1
GPC1	Glypican-1	1.1968	1.11572	1.28377	5.17536e-07	3.76637e-05	0.00150655
GPC5	Glypican-5	0.985707	0.950023	1.02273	0.444144	0.685471	1
GPD1	Glycerol-3-phosphate dehydrogenase	0.990951	0.948784	1.03499	0.68202	0.844859	1
GPHA2	Glycoprotein hormone alpha-2	0.981816	0.930102	1.0364	0.506211	0.730217	1
GPI	Glucose-6-phosphate isomerase	0.944373	0.898889	0.992159	0.0230531	0.130559	1
GPIHBP1	Glycosylphosphatidylinositol-anchored high density lipoprotein-binding protein 1	1.0159	0.982889	1.05003	0.349228	0.603324	1
GPKOW	G-patch domain and KOW motifs-containing protein	0.978666	0.913187	1.04884	0.541627	0.749014	1
GPNMB	Transmembrane glycoprotein NMB	0.937849	0.871204	1.00959	0.0879781	0.273324	1
GPR101	Probable G-protein coupled receptor 101	0.993483	0.952144	1.03662	0.763011	0.88774	1
GPR158	Probable G-protein coupled receptor 158	1.0566	0.985999	1.13225	0.118668	0.320746	1
GPR15L	Protein GPR15L	0.927738	0.8937	0.963073	8.39017e-05	0.00330051	0.244238
GPR37	Prosaposin receptor GPR37	0.97906	0.947815	1.01134	0.200956	0.438903	1
GPRC5C	G-protein coupled receptor family C group 5 member C	0.949335	0.909796	0.990592	0.016597	0.109061	1
GRAP2	GRB2-related adapter protein 2	0.985177	0.969586	1.00102	0.0665214	0.235577	1
GRHPR	Glyoxylate reductase/hydroxypyruvate reductase	0.956105	0.920861	0.992698	0.0191578	0.118153	1
GRIK2	Glutamate receptor ionotropic, kainate 2	1.0112	0.954293	1.07149	0.706345	0.859019	1
GRIN2B	Glutamate receptor ionotropic, NMDA 2B	1.05876	1.0131	1.10648	0.0111351	0.0889485	1
GRK5	G protein-coupled receptor kinase 5	0.99204	0.95239	1.03334	0.700977	0.855216	1
GRN	Progranulin	0.886322	0.815345	0.963477	0.00460136	0.0553494	1
GRP	Gastrin-releasing peptide	0.949655	0.907487	0.993783	0.025805	0.137637	1
GRPEL1	GrpE protein homolog 1, mitochondrial	0.980767	0.947595	1.0151	0.268588	0.522285	1
GRSF1	G-rich sequence factor 1	0.977222	0.948815	1.00648	0.125789	0.334035	1
GSAP	Gamma-secretase-activating protein	0.974747	0.950542	0.99957	0.0462012	0.189425	1
GSN	Gelsolin	1.14207	1.00714	1.29508	0.038365	0.171816	1
GSR	Glutathione reductase, mitochondrial	0.858644	0.773674	0.952945	0.00414949	0.0522263	1
GSTA1	Glutathione S-transferase A1	1.00455	0.980152	1.02956	0.717254	0.863996	1
GSTA3	Glutathione S-transferase A3	1.00082	0.97373	1.02866	0.953424	0.980713	1
GSTM4	Glutathione S-transferase Mu 4	0.993574	0.960342	1.02795	0.710298	0.862251	1
GSTP1	Glutathione S-transferase P	0.975264	0.945856	1.00559	0.108856	0.3044	1
GSTT2B	Glutathione S-transferase theta-2B	0.996719	0.986928	1.00661	0.514055	0.735855	1
GTF2IRD1	General transcription factor II-I repeat domain-containing protein 1	0.988748	0.954935	1.02376	0.523852	0.740979	1
GTPBP2	GTP-binding protein 2	0.97068	0.942645	0.999548	0.0465618	0.1901	1
GUCA2A	Guanylin	1.05076	0.988897	1.11649	0.109748	0.305719	1
GUCY2C	Heat-stable enterotoxin receptor	0.990956	0.961808	1.02099	0.550875	0.757127	1
GUK1	Guanylate kinase	1.01866	0.958476	1.08262	0.551828	0.757517	1
GUSB	Beta-glucuronidase	0.976875	0.944636	1.01021	0.171801	0.398495	1
GYS1	Glycogen [starch] synthase, muscle	0.982841	0.960894	1.00529	0.133073	0.341322	1
GZMA	Granzyme A	0.940902	0.885871	0.999353	0.0475854	0.191328	1
GZMB	Granzyme B	0.990286	0.960802	1.02067	0.526707	0.743211	1
GZMH	Granzyme H	1.00223	0.976418	1.02873	0.866854	0.9466	1
H2AP	Huntingtin-interacting protein M	1.00361	0.955885	1.05373	0.884606	0.95586	1
HADH	Hydroxyacyl-coenzyme A dehydrogenase, mitochondrial	1.0182	0.981333	1.05644	0.337843	0.595741	1
HAGH	Hydroxyacylglutathione hydrolase, mitochondrial	1.02112	0.992011	1.05108	0.156674	0.379117	1
HAO1	Hydroxyacid oxidase 1	0.999514	0.982935	1.01637	0.954554	0.980843	1
HARS1	Histidine--tRNA ligase, cytoplasmic	0.972511	0.946834	0.998884	0.0411693	0.177245	1
HAVCR1	Hepatitis A virus cellular receptor 1	0.967426	0.93735	0.998468	0.0398636	0.173978	1
HAVCR2	Hepatitis A virus cellular receptor 2	0.995977	0.939658	1.05567	0.892025	0.957698	1
HBEGF	Proheparin-binding EGF-like growth factor	0.990719	0.963426	1.01879	0.512962	0.735855	1
HBQ1	Hemoglobin subunit theta-1	1.00759	0.975379	1.04086	0.648425	0.828608	1
HBZ	Hemoglobin subunit zeta	0.99359	0.971979	1.01568	0.566539	0.768497	1
HCG22	Protein PBMUCL2	1.01264	0.96935	1.05786	0.573114	0.772526	1
HCLS1	Hematopoietic lineage cell-specific protein	0.969115	0.93411	1.00543	0.0946447	0.282431	1
HDAC8	Histone deacetylase 8	0.984727	0.94627	1.02475	0.448892	0.690293	1
HDAC9	Histone deacetylase 9	1.0093	0.971738	1.04831	0.632392	0.817658	1
HDDC2	5'-deoxynucleotidase HDDC2	1.03056	0.977257	1.08678	0.266559	0.520424	1
HDGF	Hepatoma-derived growth factor	1.00976	0.987408	1.03262	0.395024	0.645295	1
HDGFL2	Hepatoma-derived growth factor-related protein 2	0.962195	0.92785	0.997811	0.0376961	0.16908	1
HEBP1	Heme-binding protein 1	0.987903	0.949123	1.02827	0.551403	0.757496	1
HEG1	Protein HEG homolog 1	0.992022	0.910287	1.0811	0.855134	0.939906	1
HEPACAM2	HEPACAM family member 2	1.00684	0.953165	1.06353	0.807389	0.914161	1
HEPH	Hephaestin	1.04033	0.957595	1.13022	0.349696	0.603731	1
HEXIM1	Protein HEXIM1	0.982629	0.958004	1.00789	0.17594	0.40597	1
HGF	Hepatocyte growth factor	1.00282	0.94745	1.06142	0.922709	0.970504	1
HGFAC	Hepatocyte growth factor activator	0.894923	0.819854	0.976865	0.0130043	0.0960613	1
HGS	Hepatocyte growth factor-regulated tyrosine kinase substrate	0.981435	0.955091	1.00851	0.177064	0.407779	1
HHEX	Hematopoietically-expressed homeobox protein HHEX	0.952691	0.924045	0.982226	0.00186234	0.0332969	1
HIF1A	Hypoxia-inducible factor 1-alpha	0.993152	0.955218	1.03259	0.72948	0.86887	1
HIP1	Huntingtin-interacting protein 1	1.0257	0.953585	1.10327	0.495109	0.726111	1
HIP1R	Huntingtin-interacting protein 1-related protein	1.00896	0.957901	1.06274	0.736394	0.871754	1
HJV	Hemojuvelin	0.982498	0.928178	1.04	0.54287	0.750377	1
HK2	Hexokinase-2	0.983042	0.909639	1.06237	0.66576	0.83629	1
HLA.A	NA	0.975794	0.907952	1.04871	0.505105	0.730217	1
HLA_DRA	NA	1.07551	1.01532	1.13928	0.0132359	0.0968084	1
HLA_E	HLA class I histocompatibility antigen, alpha chain E	1.01393	0.943396	1.08974	0.706879	0.859019	1
HMBS	Porphobilinogen deaminase	1.02678	0.976451	1.07971	0.302676	0.559883	1
HMCN2	Hemicentin-2	1.03162	0.989457	1.07559	0.143679	0.357173	1
HMGCL	Hydroxymethylglutaryl-CoA lyase, mitochondrial	0.9473	0.902002	0.994872	0.030337	0.149679	1
HMGCS1	Hydroxymethylglutaryl-CoA synthase, cytoplasmic	0.994326	0.939701	1.05213	0.843521	0.933914	1
HMMR	Hyaluronan mediated motility receptor	1.0186	0.968342	1.07147	0.475255	0.709027	1
HMOX1	Heme oxygenase 1	0.964685	0.924642	1.00646	0.0964664	0.28408	1
HMOX2	Heme oxygenase 2	0.984089	0.941542	1.02856	0.476904	0.709748	1
HNF1A	Hepatocyte nuclear factor 1-alpha	0.991662	0.958658	1.0258	0.627789	0.814754	1
HNMT	Histamine N-methyltransferase	1.00987	0.966852	1.05479	0.658448	0.833225	1
HNRNPK	Heterogeneous nuclear ribonucleoprotein K	0.97334	0.947761	0.99961	0.0467318	0.19026	1
HNRNPUL1	Heterogeneous nuclear ribonucleoprotein U-like protein 1	0.938602	0.896363	0.982832	0.00699441	0.0682146	1
HPCAL1	Hippocalcin-like protein 1	0.965729	0.939275	0.992927	0.0138599	0.0984035	1
HPGDS	Hematopoietic prostaglandin D synthase	1.03099	0.975257	1.0899	0.28178	0.541017	1
HPSE	Heparanase	0.970711	0.94661	0.995427	0.0204861	0.121456	1
HRAS	GTPase Hras	1.00469	0.979953	1.03005	0.712942	0.863522	1
HRC	Sarcoplasmic reticulum histidine-rich calcium-binding protein	1.09727	1.01927	1.18124	0.0136109	0.0975897	1
HRG	Histidine-rich glycoprotein	1.03331	0.958873	1.11353	0.390307	0.641324	1
HS1BP3	HCLS1-binding protein 3	0.962079	0.936892	0.987944	0.00428797	0.053572	1
HS3ST3B1	Heparan sulfate glucosamine 3-O-sulfotransferase 3B1	1.012	0.957439	1.06968	0.673042	0.840509	1
HS6ST1	Heparan-sulfate 6-O-sulfotransferase 1	0.932521	0.877695	0.990771	0.0238272	0.133834	1
HS6ST2	Heparan-sulfate 6-O-sulfotransferase 2	1.10779	1.03832	1.18191	0.00194774	0.0338888	1
HSBP1	Heat shock factor-binding protein 1	0.970381	0.946054	0.995334	0.0202821	0.12089	1
HSD11B1	Corticosteroid 11-beta-dehydrogenase isozyme 1	0.906158	0.860276	0.954487	0.000201539	0.00698427	0.586679
HSD17B14	17-beta-hydroxysteroid dehydrogenase 14	1.00147	0.964188	1.0402	0.939463	0.976666	1
HSD17B3	Testosterone 17-beta-dehydrogenase 3	0.985553	0.937086	1.03653	0.571641	0.771821	1
HSDL2	Hydroxysteroid dehydrogenase-like protein 2	0.898359	0.854535	0.94443	2.66097e-05	0.00119171	0.0774609
HSP90B1	Endoplasmin	0.987295	0.955256	1.02041	0.447437	0.688418	1
HSPA1A	Heat shock 70 kDa protein 1A	0.983084	0.955024	1.01197	0.2482	0.495208	1
HSPA2	Heat shock-related 70 kDa protein 2	0.988776	0.924946	1.05701	0.740247	0.873474	1
HSPB1	Heat shock protein beta-1	0.986067	0.957143	1.01587	0.355648	0.610432	1
HSPB6	Heat shock protein beta-6	1.07491	1.02125	1.13138	0.00569221	0.0627652	1
HSPG2	Basement membrane-specific heparan sulfate proteoglycan core protein	1.11054	1.02589	1.20219	0.00954765	0.0817447	1
HTR1A	5-hydroxytryptamine receptor 1A	1.0244	0.989816	1.06019	0.168879	0.395818	1
HTR1B	5-hydroxytryptamine receptor 1B	1.04845	0.990667	1.10961	0.101877	0.292483	1
HTRA2	Serine protease HTRA2, mitochondrial	0.954403	0.922939	0.986941	0.00636187	0.0649767	1
HYAL1	Hyaluronidase-1	1.08067	0.987638	1.18247	0.0911872	0.277235	1
HYOU1	Hypoxia up-regulated protein 1	0.930569	0.850154	1.01859	0.118631	0.320746	1
ICA1	Islet cell autoantigen 1	0.971411	0.946344	0.997142	0.029664	0.149111	1
ICAM1	Intercellular adhesion molecule 1	0.957452	0.893164	1.02637	0.220163	0.46274	1
ICAM2	Intercellular adhesion molecule 2	0.918466	0.862148	0.978464	0.00842977	0.0762905	1
ICAM3	Intercellular adhesion molecule 3	0.975898	0.904094	1.0534	0.531506	0.74564	1
ICAM4	Intercellular adhesion molecule 4	1.00262	0.963747	1.04306	0.896889	0.957698	1
ICAM5	Intercellular adhesion molecule 5	0.978479	0.937038	1.02175	0.324449	0.584385	1
ICOSLG	ICOS ligand	0.913442	0.818671	1.01918	0.105232	0.297696	1
ID4	DNA-binding protein inhibitor ID-4	0.99242	0.938687	1.04923	0.788768	0.903622	1
IDI2	Isopentenyl-diphosphate delta-isomerase 2	1.05412	1.0095	1.10072	0.0169124	0.109851	1
IDO1	Indoleamine 2,3-dioxygenase 1	1.05002	1.01065	1.09093	0.0123126	0.0930964	1
IDS	Iduronate 2-sulfatase	0.895017	0.711406	1.12602	0.343731	0.601323	1
IDUA	Alpha-L-iduronidase	0.939335	0.899586	0.980841	0.00455487	0.0552468	1
IFI30	Gamma-interferon-inducible lysosomal thiol reductase	0.999059	0.942521	1.05899	0.974726	0.989685	1
IFIT1	Interferon-induced protein with tetratricopeptide repeats 1	1.00315	0.956908	1.05162	0.896134	0.957698	1
IFIT3	Interferon-induced protein with tetratricopeptide repeats 3	0.968355	0.910304	1.03011	0.307965	0.56525	1
IFNAR1	Interferon alpha/beta receptor 1	1.01215	0.919732	1.11385	0.804774	0.914045	1
IFNG	Interferon gamma	0.97832	0.960738	0.996223	0.0178389	0.112889	1
IFNGR1	Interferon gamma receptor 1	1.1727	1.06279	1.29397	0.00150926	0.0291908	1
IFNGR2	Interferon gamma receptor 2	1.01204	0.972703	1.05298	0.553972	0.75989	1
IFNL1	Interferon lambda-1	0.964039	0.920314	1.00984	0.121987	0.326382	1
IFNL2	Interferon lambda-2	0.968747	0.929983	1.00913	0.127517	0.336538	1
IFNLR1	Interferon lambda receptor 1	1.02951	0.972146	1.09025	0.320138	0.579194	1
IFNW1	Interferon omega-1	1.00365	0.936838	1.07523	0.917383	0.967919	1
IFT20	Intraflagellar transport protein 20 homolog	0.970264	0.918332	1.02513	0.282124	0.541017	1
IGBP1	Immunoglobulin-binding protein 1	0.967297	0.930708	1.00533	0.0910186	0.277235	1
IGDCC3	Immunoglobulin superfamily DCC subclass member 3	1.00749	0.958452	1.05904	0.769453	0.890253	1
IGDCC4	Immunoglobulin superfamily DCC subclass member 4	1.2178	1.1165	1.32829	8.7027e-06	0.000496737	0.0253336
IGF1R	Insulin-like growth factor 1 receptor	1.07995	0.980284	1.18974	0.119495	0.322382	1
IGF2BP3	Insulin-like growth factor 2 mRNA-binding protein 3	1.02273	0.970306	1.07798	0.402529	0.653307	1
IGF2R	Cation-independent mannose-6-phosphate receptor	0.943109	0.865111	1.02814	0.183546	0.417115	1
IGFBP1	Insulin-like growth factor-binding protein 1	0.987623	0.972033	1.00346	0.125006	0.333236	1
IGFBP2	Insulin-like growth factor-binding protein 2	0.982309	0.949881	1.01584	0.297345	0.555242	1
IGFBP3	Insulin-like growth factor-binding protein 3	1.0128	0.949456	1.08037	0.699508	0.854824	1
IGFBP4	Insulin-like growth factor-binding protein 4	0.981664	0.936843	1.02863	0.437663	0.680575	1
IGFBP6	Insulin-like growth factor-binding protein 6	1.14284	1.06846	1.22239	0.000100834	0.00390419	0.293527
IGFBP7	Insulin-like growth factor-binding protein 7	1.00827	0.94276	1.07833	0.810111	0.914952	1
IGFBPL1	Insulin-like growth factor-binding protein-like 1	0.965728	0.907503	1.02769	0.271706	0.525539	1
IGFL4	Insulin growth factor-like family member 4	1.00081	0.967229	1.03555	0.96302	0.984536	1
IGHMBP2	DNA-binding protein SMUBP-2	0.992681	0.951277	1.03589	0.735423	0.871566	1
IGLC2	Immunoglobulin lambda constant 2	0.924552	0.84263	1.01444	0.0974857	0.284635	1
IGLON5	IgLON family member 5	1.01009	0.983901	1.03697	0.453881	0.695028	1
IGSF21	Immunoglobulin superfamily member 21	1.14536	1.07818	1.21671	1.07565e-05	0.000572175	0.0313121
IGSF3	Immunoglobulin superfamily member 3	0.965886	0.912277	1.02264	0.233493	0.478325	1
IGSF8	Immunoglobulin superfamily member 8	0.935711	0.874699	1.00098	0.0534175	0.204603	1
IGSF9	Protein turtle homolog A	0.995895	0.96941	1.0231	0.764846	0.888721	1
IKBKG	NF-kappa-B essential modulator	0.976507	0.954882	0.998623	0.0374675	0.168575	1
IKZF2	Zinc finger protein Helios	1.00203	0.97835	1.02629	0.867772	0.9466	1
IL10	Interleukin-10	1.01342	0.986611	1.04096	0.32972	0.588373	1
IL10RA	Interleukin-10 receptor subunit alpha	0.995373	0.959204	1.03291	0.806	0.914161	1
IL10RB	Interleukin-10 receptor subunit beta	1.06077	0.98884	1.13793	0.0996143	0.28911	1
IL11	Interleukin-11	0.992345	0.958959	1.02689	0.659861	0.833225	1
IL12A_IL12B	Interleukin-12	1.03688	1.00959	1.06491	0.00777862	0.0732801	1
IL12B	Interleukin-12 subunit beta	1.03615	0.998739	1.07497	0.0583905	0.215431	1
IL12RB1	Interleukin-12 receptor subunit beta-1	0.944477	0.892696	0.999262	0.0470697	0.190609	1
IL12RB2	Interleukin-12 receptor subunit beta-2	1.02367	0.96611	1.08466	0.428168	0.673147	1
IL13	Interleukin-13	0.977841	0.936037	1.02151	0.314786	0.573241	1
IL13RA1	Interleukin-13 receptor subunit alpha-1	1.00757	0.92235	1.10066	0.867188	0.9466	1
IL13RA2	Interleukin-13 receptor subunit alpha-2	1.00433	0.923303	1.09247	0.919783	0.969302	1
IL15	Interleukin-15	0.932399	0.876435	0.991936	0.0266662	0.139961	1
IL15RA	Interleukin-15 receptor subunit alpha	1.04648	0.984758	1.11207	0.142976	0.356617	1
IL16	Pro-interleukin-16	1.01947	0.972283	1.06895	0.425177	0.669954	1
IL17A	Interleukin-17A	0.938325	0.893517	0.985379	0.0107729	0.0870579	1
IL17C	Interleukin-17C	0.935905	0.908309	0.964339	1.43773e-05	0.000709363	0.0418524
IL17D	Interleukin-17D	1.02504	0.963013	1.09106	0.43741	0.680575	1
IL17F	Interleukin-17F	0.9871	0.959291	1.01572	0.373188	0.625645	1
IL17RA	Interleukin-17 receptor A	0.987669	0.942944	1.03451	0.599711	0.789579	1
IL17RB	Interleukin-17 receptor B	1.05894	1.01842	1.10106	0.00401346	0.0518573	1
IL18	Interleukin-18	1.03534	0.989062	1.08379	0.136587	0.347556	1
IL18BP	Interleukin-18-binding protein	1.04728	0.980322	1.1188	0.170563	0.39692	1
IL18R1	Interleukin-18 receptor 1	0.977232	0.918467	1.03976	0.466682	0.704595	1
IL18RAP	Interleukin-18 receptor accessory protein	1.01073	0.998233	1.02338	0.0926997	0.278482	1
IL19	Interleukin-19	0.969942	0.942143	0.99856	0.0396742	0.173567	1
IL1A	Interleukin-1 alpha	0.98768	0.952949	1.02368	0.497312	0.727841	1
IL1B	Interleukin-1 beta	0.984202	0.948838	1.02088	0.393684	0.644553	1
IL1R1	Interleukin-1 receptor type 1	1.03098	0.942887	1.1273	0.503192	0.729933	1
IL1R2	Interleukin-1 receptor type 2	1.06241	0.956984	1.17946	0.2562	0.505969	1
IL1RAP	Interleukin-1 receptor accessory protein	1.03599	0.989603	1.08454	0.130333	0.338816	1
IL1RL1	Interleukin-1 receptor-like 1	1.0091	0.966811	1.05324	0.678344	0.842897	1
IL1RL2	Interleukin-1 receptor-like 2	0.977092	0.924493	1.03268	0.411742	0.660228	1
IL1RN	Interleukin-1 receptor antagonist protein	0.951261	0.915251	0.988687	0.0111529	0.0889485	1
IL2	Interleukin-2	1.08399	1.01436	1.15839	0.0172646	0.111435	1
IL20	Interleukin-20	0.98472	0.942659	1.02866	0.489321	0.720493	1
IL20RA	Interleukin-20 receptor subunit alpha	0.971468	0.926703	1.01839	0.229097	0.474632	1
IL20RB	Interleukin-20 receptor subunit beta	0.983696	0.92844	1.04224	0.577309	0.775115	1
IL21R	Interleukin-21 receptor	0.999178	0.955862	1.04446	0.97098	0.987259	1
IL22	Interleukin-22	0.933878	0.902992	0.965821	6.69905e-05	0.00270846	0.195009
IL22RA1	Interleukin-22 receptor subunit alpha-1	1.01579	0.966985	1.06707	0.532799	0.74564	1
IL24	Interleukin-24	0.979237	0.937148	1.02322	0.349221	0.603324	1
IL25	Interleukin-25	1.01289	0.942403	1.08864	0.727893	0.868045	1
IL2RA	Interleukin-2 receptor subunit alpha	0.990609	0.942188	1.04152	0.712117	0.863522	1
IL2RB	Interleukin-2 receptor subunit beta	0.990783	0.93528	1.04958	0.75291	0.881612	1
IL2RG	Cytokine receptor common subunit gamma	0.978858	0.915591	1.0465	0.530786	0.74564	1
IL3	Interleukin-3	0.990617	0.951665	1.03116	0.645068	0.826857	1
IL31	Interleukin-31	0.99531	0.952984	1.03952	0.832068	0.926998	1
IL31RA	Interleukin-31 receptor subunit alpha	1.00246	0.940897	1.06805	0.939387	0.976666	1
IL32	Interleukin-32	0.894193	0.852716	0.937688	3.92994e-06	0.000238335	0.0114401
IL33	Interleukin-33	0.989211	0.93759	1.04367	0.691587	0.849587	1
IL34	Interleukin-34	1.01421	0.956181	1.07576	0.638822	0.822109	1
IL36A	Interleukin-36 alpha	0.996965	0.955834	1.03987	0.887536	0.956379	1
IL36G	Interleukin-36 gamma	0.940566	0.907387	0.974958	0.000825467	0.0192235	1
IL3RA	Interleukin-3 receptor subunit alpha	1.02112	0.955075	1.09173	0.540155	0.749014	1
IL4	Interleukin-4	1.01217	0.989232	1.03564	0.300993	0.557728	1
IL4R	Interleukin-4 receptor subunit alpha	0.967901	0.915221	1.02361	0.253199	0.501063	1
IL5	Interleukin-5	1.00478	0.989517	1.02029	0.541223	0.749014	1
IL5RA	Interleukin-5 receptor subunit alpha	1.0169	0.980124	1.05505	0.372551	0.625645	1
IL6	Interleukin-6	0.987423	0.960595	1.015	0.367796	0.623562	1
IL6R	Interleukin-6 receptor subunit alpha	1.04321	0.981936	1.10831	0.170757	0.397009	1
IL6ST	Interleukin-6 receptor subunit beta	0.983396	0.872405	1.10851	0.784056	0.900049	1
IL7	Interleukin-7	0.976944	0.946211	1.00868	0.152623	0.372876	1
IL7R	Interleukin-7 receptor subunit alpha	1.00458	0.966337	1.04434	0.817424	0.919089	1
IL9	Interleukin-9	0.998759	0.955312	1.04418	0.956358	0.982247	1
ILKAP	Integrin-linked kinase-associated serine/threonine phosphatase 2C	0.969859	0.935443	1.00554	0.0968637	0.284134	1
IMMT	MICOS complex subunit MIC60	0.942191	0.893855	0.993142	0.0266844	0.139961	1
IMPA1	Inositol monophosphatase 1	0.976175	0.943346	1.01015	0.167095	0.392902	1
IMPACT	Protein IMPACT	0.977782	0.9372	1.02012	0.298842	0.5567	1
IMPG1	Interphotoreceptor matrix proteoglycan 1	1.04265	0.961688	1.13043	0.311172	0.569699	1
ING1	Inhibitor of growth protein 1	0.963523	0.921934	1.00699	0.0988075	0.287341	1
INHBB	Inhibin beta B chain	0.975734	0.932538	1.02093	0.287611	0.546883	1
INHBC	Inhibin beta C chain	1.04485	0.992029	1.10048	0.0973929	0.284635	1
INPP1	Inositol polyphosphate 1-phosphatase	1.00717	0.969096	1.04674	0.716367	0.863887	1
INPP5D	Phosphatidylinositol 3,4,5-trisphosphate 5-phosphatase 1	0.940665	0.903333	0.979541	0.00307181	0.0453601	1
INPP5J	Phosphatidylinositol 4,5-bisphosphate 5-phosphatase A	1.03045	0.972205	1.09217	0.312319	0.570723	1
INPPL1	Phosphatidylinositol 3,4,5-trisphosphate 5-phosphatase 2	0.979944	0.959679	1.00064	0.0573955	0.212838	1
INSL3	Insulin-like 3	1.03897	1.0162	1.06225	0.00072249	0.0182128	1
INSL4	Early placenta insulin-like peptide	0.844781	0.802574	0.889208	1.1152e-10	1.04721e-08	3.24634e-07
INSL5	Insulin-like peptide INSL5	1.00162	0.978449	1.02533	0.892393	0.957698	1
INSR	Insulin receptor	0.899828	0.780161	1.03785	0.147136	0.362362	1
IPCEF1	Interactor protein for cytohesin exchange factors 1	0.981896	0.959502	1.00481	0.120655	0.324009	1
IQGAP2	Ras GTPase-activating-like protein IQGAP2	0.996532	0.959385	1.03512	0.857772	0.941188	1
IRAG2	Inositol 1,4,5-triphosphate receptor associated 2	0.979135	0.956791	1.002	0.0734034	0.248051	1
IRAK1	Interleukin-1 receptor-associated kinase 1	0.959492	0.931516	0.988307	0.00616074	0.0640497	1
IRAK4	Interleukin-1 receptor-associated kinase 4	0.980016	0.960682	0.99974	0.0470794	0.190609	1
ISLR2	Immunoglobulin superfamily containing leucine-rich repeat protein 2	1.08303	1.02452	1.14488	0.00487719	0.0577134	1
ISM1	Isthmin-1	0.974084	0.92448	1.02635	0.324773	0.584385	1
ISM2	Isthmin-2	1.04152	0.986355	1.09977	0.142874	0.356617	1
IST1	IST1 homolog	0.969815	0.946434	0.993773	0.01383	0.0984035	1
ITGA11	Integrin alpha-11	1.02019	0.959874	1.0843	0.520241	0.738742	1
ITGA2	Integrin alpha-2	0.928317	0.866296	0.994778	0.0349957	0.162181	1
ITGA5	Integrin alpha-5	1.00563	0.925708	1.09244	0.894372	0.957698	1
ITGA6	Integrin alpha-6	0.98301	0.94416	1.02346	0.404897	0.655901	1
ITGAL	Integrin alpha-L	1.03263	0.976701	1.09176	0.258394	0.508921	1
ITGAM	Integrin alpha-M	1.05639	0.98989	1.12736	0.0981922	0.285837	1
ITGAV	Integrin alpha-V	1.06902	0.944346	1.21015	0.291467	0.54952	1
ITGAX	Integrin alpha-X	0.991028	0.945622	1.03861	0.706439	0.859019	1
ITGB1	Integrin beta-1	1.03451	0.937772	1.14122	0.498222	0.728348	1
ITGB1BP1	Integrin beta-1-binding protein 1	1.00426	0.953013	1.05825	0.873734	0.948691	1
ITGB1BP2	Integrin beta-1-binding protein 2	0.988733	0.970453	1.00736	0.233993	0.478674	1
ITGB2	Integrin beta-2	1.09542	1.01865	1.17797	0.0139544	0.098595	1
ITGB5	Integrin beta-5	0.962867	0.912381	1.01615	0.168488	0.395221	1
ITGB6	Integrin beta-6	1.06135	0.990931	1.13677	0.0891519	0.274873	1
ITGB7	Integrin beta-7	0.984689	0.941637	1.02971	0.498738	0.728348	1
ITGBL1	Integrin beta-like protein 1	1.01421	0.95447	1.07768	0.648776	0.828608	1
ITIH1	Inter-alpha-trypsin inhibitor heavy chain H1	1.06582	0.938484	1.21043	0.326123	0.58552	1
ITIH3	Inter-alpha-trypsin inhibitor heavy chain H3	0.983388	0.932519	1.03703	0.536459	0.746907	1
ITIH4	Inter-alpha-trypsin inhibitor heavy chain H4	0.983696	0.894027	1.08236	0.736058	0.871711	1
ITIH5	Inter-alpha-trypsin inhibitor heavy chain H5	0.985276	0.932772	1.04073	0.595467	0.786481	1
ITM2A	Integral membrane protein 2A	1.00974	0.976346	1.04427	0.572275	0.771961	1
ITPA	Inosine triphosphate pyrophosphatase	0.987806	0.953439	1.02341	0.497071	0.727841	1
ITPR1	Inositol 1,4,5-trisphosphate receptor type 1	0.959831	0.926578	0.994277	0.0226644	0.12906	1
ITPRIP	Inositol 1,4,5-trisphosphate receptor-interacting protein	1.03468	0.980882	1.09143	0.210767	0.450746	1
IVD	Isovaleryl-CoA dehydrogenase, mitochondrial	0.994441	0.952941	1.03775	0.797719	0.909938	1
IZUMO1	Izumo sperm-egg fusion protein 1	0.98044	0.930964	1.03254	0.45462	0.695428	1
JAM2	Junctional adhesion molecule B	1.06429	0.984778	1.15023	0.115761	0.31701	1
JAM3	Junctional adhesion molecule C	0.92712	0.884051	0.972288	0.00182105	0.0331318	1
JCHAIN	Immunoglobulin J chain	0.982265	0.949629	1.01602	0.2993	0.556736	1
JMJD1C	Probable JmjC domain-containing histone demethylation protein 2C	1.07953	1.03397	1.1271	0.000504193	0.0148253	1
JPT2	Jupiter microtubule associated homolog 2	0.964662	0.938882	0.991151	0.00923852	0.0797462	1
JUN	Transcription factor AP-1	0.995976	0.953622	1.04021	0.855673	0.939949	1
KAZALD1	Kazal-type serine protease inhibitor domain-containing protein 1	1.07013	1.02258	1.11989	0.00346913	0.0474214	1
KAZN	Kazrin	0.964644	0.943424	0.986341	0.00151419	0.0291908	1
KCNC4	Potassium voltage-gated channel subfamily C member 4	0.987224	0.94349	1.03299	0.578079	0.775121	1
KCNH2	Potassium voltage-gated channel subfamily H member 2	1.00494	0.973002	1.03794	0.764728	0.888721	1
KCNIP4	Kv channel-interacting protein 4	1.01647	0.974297	1.06047	0.4499	0.691328	1
KCTD5	BTB/POZ domain-containing protein KCTD5	0.959378	0.910464	1.01092	0.120364	0.323527	1
KDM3A	Lysine-specific demethylase 3A	0.988726	0.962278	1.0159	0.412471	0.660228	1
KDR	Vascular endothelial growth factor receptor 2	0.987712	0.910161	1.07187	0.766945	0.888987	1
KEL	Kell blood group glycoprotein	1.02669	0.96875	1.0881	0.374095	0.625645	1
KHDC3L	KH domain-containing protein 3	0.998196	0.962379	1.03535	0.922856	0.970504	1
KHK	Ketohexokinase	0.987456	0.95021	1.02616	0.519922	0.738742	1
KIAA0319	Dyslexia-associated protein KIAA0319	1.14536	1.06025	1.23731	0.000571241	0.0159893	1
KIAA1549	UPF0606 protein KIAA1549	1.02082	0.985374	1.05755	0.253065	0.501063	1
KIAA1549L	UPF0606 protein KIAA1549L	0.989375	0.906592	1.07972	0.81063	0.914952	1
KIAA2013	Uncharacterized protein KIAA2013	1.02769	0.983889	1.07344	0.21905	0.462553	1
KIF1C	Kinesin-like protein KIF1C	0.996729	0.92893	1.06948	0.927373	0.972472	1
KIF20B	Kinesin-like protein KIF20B	0.992342	0.960417	1.02533	0.644934	0.826857	1
KIF22	Kinesin-like protein KIF22	0.98936	0.970017	1.00909	0.288289	0.547429	1
KIFBP	KIF-binding protein	0.981661	0.957376	1.00656	0.147543	0.362752	1
KIR2DL2	Killer cell immunoglobulin-like receptor 2DL2	1.01685	0.989907	1.04452	0.222637	0.466256	1
KIR2DL3	Killer cell immunoglobulin-like receptor 2DL3	1.00729	0.980394	1.03492	0.598857	0.789364	1
KIR2DS4	Killer cell immunoglobulin-like receptor 2DS4	0.994853	0.981168	1.00873	0.465227	0.704164	1
KIR3DL1	Killer cell immunoglobulin-like receptor 3DL1	1.00492	0.988224	1.0219	0.565908	0.768497	1
KIR3DL2	Killer cell immunoglobulin-like receptor 3DL2	0.973789	0.945263	1.00318	0.0799519	0.256604	1
KIRREL1	Kin of IRRE-like protein 1	1.02044	0.97711	1.06569	0.360746	0.614614	1
KIRREL2	Kin of IRRE-like protein 2	1.02411	0.9712	1.07989	0.378774	0.630815	1
KIT	Mast/stem cell growth factor receptor Kit	0.882543	0.822971	0.946427	0.000457919	0.0137423	1
KITLG	Kit ligand	1.0557	1.00026	1.11422	0.0488919	0.194432	1
KLB	Beta-klotho	0.995995	0.968422	1.02435	0.779345	0.897064	1
KLF4	Krueppel-like factor 4	0.966728	0.912964	1.02366	0.246436	0.493042	1
KLHL41	Kelch-like protein 41	1.02282	0.977257	1.07051	0.331804	0.590392	1
KLK1	Kallikrein-1	1.01479	0.998362	1.03149	0.0778826	0.253598	1
KLK10	Kallikrein-10	0.829216	0.787952	0.872642	6.43485e-13	7.49274e-11	1.87319e-09
KLK11	Kallikrein-11	1.02087	0.955458	1.09075	0.541007	0.749014	1
KLK12	Kallikrein-12	0.992798	0.977164	1.00868	0.372054	0.625644	1
KLK13	Kallikrein-13	0.932335	0.889945	0.976745	0.00316662	0.0458608	1
KLK14	Kallikrein-14	1.01519	0.971386	1.06097	0.502888	0.729933	1
KLK15	Kallikrein-15	1.01641	0.97092	1.06403	0.485944	0.718428	1
KLK3	Prostate-specific antigen	0.993856	0.975595	1.01246	0.514842	0.73622	1
KLK4	Kallikrein-4	0.996049	0.96349	1.02971	0.815393	0.917522	1
KLK6	Kallikrein-6	0.89402	0.836023	0.956039	0.00106134	0.022388	1
KLK7	Kallikrein-7	0.637949	0.59899	0.679441	1.9557e-15	5.49416e-13	5.69e-12
KLK8	Kallikrein-8	0.906646	0.855151	0.961241	0.00101972	0.0219882	1
KLKB1	Plasma kallikrein	0.933793	0.847416	1.02897	0.166592	0.392902	1
KLRB1	Killer cell lectin-like receptor subfamily B member 1	1.00918	0.957036	1.06417	0.735636	0.871566	1
KLRC1	NKG2-A/NKG2-B type II integral membrane protein	0.99539	0.955645	1.03679	0.824096	0.922204	1
KLRD1	Natural killer cells antigen CD94	1.03519	0.991286	1.08104	0.117777	0.320121	1
KLRF1	Killer cell lectin-like receptor subfamily F member 1	1.0406	0.985981	1.09824	0.147966	0.363179	1
KLRK1	NKG2-D type II integral membrane protein	1.00067	0.951011	1.05292	0.979402	0.991321	1
KRT14	Keratin, type I cytoskeletal 14	0.975325	0.906368	1.04953	0.504238	0.729933	1
KRT17	Keratin, type I cytoskeletal 17	0.992462	0.932904	1.05582	0.810621	0.914952	1
KRT18	Keratin, type I cytoskeletal 18	1.02007	0.995172	1.04559	0.114986	0.315184	1
KRT19	Keratin, type I cytoskeletal 19	1.00215	0.971906	1.03334	0.890578	0.957693	1
KRT5	Keratin, type II cytoskeletal 5	1.05501	1.01343	1.0983	0.00905546	0.0791605	1
KRT6C	Keratin, type II cytoskeletal 6C	1.00616	0.94306	1.07348	0.852563	0.939284	1
KRT8	Keratin, type II cytoskeletal 8	0.99105	0.961173	1.02186	0.564846	0.76799	1
KYAT1	Kynurenine--oxoglutarate transaminase 1	0.974647	0.939806	1.01078	0.166765	0.392902	1
KYNU	Kynureninase	0.967841	0.92486	1.01282	0.158426	0.381827	1
L1CAM	Neural cell adhesion molecule L1	0.911393	0.850355	0.976813	0.00870741	0.0775146	1
L3HYPDH	Trans-3-hydroxy-L-proline dehydratase	0.969419	0.944107	0.99541	0.0214045	0.124928	1
LACRT	Extracellular glycoprotein lacritin	1.01025	0.958446	1.06485	0.704246	0.857956	1
LACTB2	Endoribonuclease LACTB2	0.972225	0.942156	1.00325	0.0788492	0.254468	1
LAG3	Lymphocyte activation gene 3 protein	1.00566	0.956178	1.05769	0.826569	0.92294	1
LAIR1	Leukocyte-associated immunoglobulin-like receptor 1	0.970883	0.920768	1.02373	0.274491	0.529167	1
LAIR2	Leukocyte-associated immunoglobulin-like receptor 2	0.991653	0.972183	1.01151	0.407359	0.657446	1
LAMA1	Laminin subunit alpha-1	0.989503	0.943638	1.0376	0.662995	0.835033	1
LAMA4	Laminin subunit alpha-4	0.971156	0.91403	1.03185	0.344018	0.601437	1
LAMB1	Laminin subunit beta-1	1.02199	0.945752	1.10436	0.582436	0.77813	1
LAMP1	Lysosome-associated membrane glycoprotein 1	1.00796	0.921562	1.10246	0.862297	0.944228	1
LAMP2	Lysosome-associated membrane glycoprotein 2	0.884709	0.798548	0.980166	0.0191184	0.118153	1
LAMP3	Lysosome-associated membrane glycoprotein 3	0.971217	0.93719	1.00648	0.108471	0.303906	1
LAMTOR5	Ragulator complex protein LAMTOR5	0.990412	0.934145	1.05007	0.746818	0.87763	1
LAP3	Cytosol aminopeptidase	0.969098	0.927612	1.01244	0.159658	0.384102	1
LARP1	La-related protein 1	0.959594	0.923819	0.996756	0.0333669	0.158213	1
LAT	Linker for activation of T-cells family member 1	0.974158	0.94833	1.00069	0.0561698	0.210167	1
LAT2	Linker for activation of T-cells family member 2	0.979593	0.963815	0.995629	0.0128162	0.0954165	1
LATS1	Serine/threonine-protein kinase LATS1	0.969943	0.943176	0.997469	0.0325585	0.155119	1
LAYN	Layilin	1.01716	0.958515	1.0794	0.574382	0.773013	1
LBP	Lipopolysaccharide-binding protein	0.970405	0.937151	1.00484	0.0912976	0.277235	1
LBR	Delta(14)-sterol reductase LBR	0.964646	0.93673	0.993393	0.0162862	0.107993	1
LCAT	Phosphatidylcholine-sterol acyltransferase	1.03005	0.924696	1.1474	0.590718	0.783036	1
LCN15	Lipocalin-15	1.00694	0.968761	1.04662	0.725956	0.868034	1
LCN2	Neutrophil gelatinase-associated lipocalin	0.983225	0.93189	1.03739	0.536356	0.746907	1
LCP1	Plastin-2	0.946802	0.901269	0.994636	0.0297139	0.149111	1
LDLR	Low-density lipoprotein receptor	0.981697	0.942872	1.02212	0.369597	0.624189	1
LDLRAP1	Low density lipoprotein receptor adapter protein 1	0.964104	0.941571	0.987176	0.00244793	0.0389394	1
LECT2	Leukocyte cell-derived chemotaxin-2	0.999476	0.96472	1.03548	0.976844	0.989829	1
LEFTY2	Left-right determination factor 2	1.0404	0.999943	1.0825	0.0503244	0.196334	1
LELP1	Late cornified envelope-like proline-rich protein 1	1.00714	0.972725	1.04277	0.688386	0.848162	1
LEO1	RNA polymerase-associated protein LEO1	0.962534	0.8888	1.04239	0.347678	0.602652	1
LEP	Leptin	1.00705	0.978492	1.03644	0.63228	0.817658	1
LEPR	Leptin receptor	0.919895	0.860806	0.983039	0.0136999	0.0979866	1
LETM1	Mitochondrial proton/calcium exchanger protein	0.942846	0.902332	0.985179	0.00862996	0.0772979	1
LGALS1	Galectin-1	1.02743	0.96843	1.09003	0.369784	0.624189	1
LGALS3	Galectin-3	0.935709	0.87269	1.00328	0.0617674	0.222256	1
LGALS3BP	Galectin-3-binding protein	1.00888	0.935339	1.08821	0.818898	0.920013	1
LGALS4	Galectin-4	1.03021	0.993081	1.06872	0.11201	0.309649	1
LGALS7_LGALS7B	Galectin-7	0.852222	0.812466	0.893924	5.36053e-11	5.20151e-09	1.56045e-07
LGALS8	Galectin-8	0.959018	0.927387	0.991729	0.0144715	0.100152	1
LGALS9	Galectin-9	1.0013	0.937226	1.06976	0.969258	0.986695	1
LGMN	Legumain	0.937855	0.886509	0.992175	0.0255191	0.136807	1
LHB	Lutropin subunit beta	1.00805	0.984438	1.03223	0.507347	0.731132	1
LHPP	Phospholysine phosphohistidine inorganic pyrophosphate phosphatase	1.00713	0.973318	1.04211	0.683506	0.845123	1
LIF	Leukemia inhibitory factor	0.983478	0.943488	1.02516	0.431497	0.675815	1
LIFR	Leukemia inhibitory factor receptor	0.990123	0.907722	1.08001	0.822842	0.922204	1
LILRA2	Leukocyte immunoglobulin-like receptor subfamily A member 2	1.04594	0.987897	1.10739	0.123084	0.329016	1
LILRA3	Leukocyte immunoglobulin-like receptor subfamily A member 3	0.996105	0.979447	1.01305	0.650103	0.828931	1
LILRA4	Leukocyte immunoglobulin-like receptor subfamily A member 4	1.01767	0.968529	1.06931	0.487872	0.719903	1
LILRA5	Leukocyte immunoglobulin-like receptor subfamily A member 5	1.00263	0.941457	1.06777	0.934909	0.975106	1
LILRA6	Leukocyte immunoglobulin-like receptor subfamily A member 6	1.00898	0.977373	1.04161	0.581988	0.77813	1
LILRB1	Leukocyte immunoglobulin-like receptor subfamily B member 1	0.952153	0.883572	1.02606	0.198596	0.436719	1
LILRB2	Leukocyte immunoglobulin-like receptor subfamily B member 2	1.01079	0.952605	1.07252	0.722801	0.86623	1
LILRB4	Leukocyte immunoglobulin-like receptor subfamily B member 4	0.981739	0.935625	1.03013	0.452764	0.694753	1
LILRB5	Leukocyte immunoglobulin-like receptor subfamily B member 5	0.966606	0.938773	0.995264	0.0226996	0.12906	1
LIPF	Gastric triacylglycerol lipase	0.989121	0.951504	1.02823	0.580315	0.776688	1
LMNB1	Lamin-B1	1.00026	0.962788	1.0392	0.98919	0.994428	1
LMNB2	Lamin-B2	0.995353	0.916296	1.08123	0.912165	0.964166	1
LMOD1	Leiomodin-1	1.03211	0.964849	1.10406	0.357986	0.612029	1
LMOD2	Leiomodin-2	1.00375	0.964311	1.0448	0.85481	0.939906	1
LONP1	Lon protease homolog, mitochondrial	0.963718	0.937569	0.990596	0.00845849	0.0762905	1
LPA	Apolipoprotein(a)	1.00072	0.987548	1.01406	0.915353	0.966779	1
LPCAT2	Lysophosphatidylcholine acyltransferase 2	0.976135	0.930139	1.0244	0.326652	0.58552	1
LPL	Lipoprotein lipase	0.994295	0.952934	1.03745	0.791832	0.906419	1
LPO	Lactoperoxidase	0.978033	0.945132	1.01208	0.203272	0.441257	1
LPP	Lipoma-preferred partner	0.971322	0.936463	1.00748	0.118661	0.320746	1
LRCH4	Leucine-rich repeat and calponin homology domain-containing protein 4	0.95802	0.925702	0.991467	0.0143081	0.0998474	1
LRFN2	Leucine-rich repeat and fibronectin type-III domain-containing protein 2	0.965924	0.915919	1.01866	0.201133	0.438903	1
LRG1	Leucine-rich alpha-2-glycoprotein	0.986941	0.904564	1.07682	0.767523	0.888987	1
LRIG1	Leucine-rich repeats and immunoglobulin-like domains protein 1	1.04078	0.981844	1.10325	0.178975	0.410233	1
LRIG3	Leucine-rich repeats and immunoglobulin-like domains protein 3	0.937723	0.857992	1.02486	0.156104	0.378786	1
LRP1	Prolow-density lipoprotein receptor-related protein 1	0.99442	0.919883	1.075	0.888066	0.956379	1
LRP11	Low-density lipoprotein receptor-related protein 11	1.01221	0.956029	1.07169	0.67704	0.842897	1
LRP2	Low-density lipoprotein receptor-related protein 2	0.998354	0.934244	1.06686	0.961203	0.983156	1
LRP2BP	LRP2-binding protein	0.999645	0.96907	1.03119	0.982148	0.991696	1
LRPAP1	Alpha-2-macroglobulin receptor-associated protein	0.977329	0.941886	1.01411	0.223685	0.46768	1
LRRC25	Leucine-rich repeat-containing protein 25	0.99112	0.939885	1.04515	0.741882	0.874339	1
LRRC37A2	Leucine-rich repeat-containing protein 37A2	0.917453	0.868929	0.968686	0.00188656	0.0332969	1
LRRC38	Leucine-rich repeat-containing protein 38	0.999243	0.949537	1.05155	0.976798	0.989829	1
LRRC59	Leucine-rich repeat-containing protein 59	0.931803	0.887856	0.977925	0.00416231	0.0522263	1
LRRFIP1	Leucine-rich repeat flightless-interacting protein 1	0.934952	0.891876	0.980108	0.00519107	0.0592596	1
LRRN1	Leucine-rich repeat neuronal protein 1	1.09177	1.03678	1.14967	0.000868679	0.0199834	1
LRTM1	Leucine-rich repeat and transmembrane domain-containing protein 1	0.987619	0.931682	1.04691	0.675358	0.842317	1
LRTM2	Leucine-rich repeat and transmembrane domain-containing protein 2	1.24068	1.13305	1.35853	3.19438e-06	0.000197848	0.00929884
LSM1	U6 snRNA-associated Sm-like protein LSm1	0.993481	0.955176	1.03332	0.744397	0.876594	1
LSM8	U6 snRNA-associated Sm-like protein LSm8	0.998724	0.969844	1.02847	0.93206	0.974514	1
LSP1	Lymphocyte-specific protein 1	1.00625	0.957154	1.05787	0.807005	0.914161	1
LTA	Lymphotoxin-alpha	0.981396	0.930935	1.03459	0.48563	0.718428	1
LTA4H	Leukotriene A-4 hydrolase	1.03359	0.999526	1.06881	0.0533273	0.204527	1
LTB	Lymphotoxin-beta	1.07831	1.00673	1.15498	0.0314447	0.1518	1
LTBP2	Latent-transforming growth factor beta-binding protein 2	1.01457	0.950584	1.08287	0.663397	0.835033	1
LTBP3	Latent-transforming growth factor beta-binding protein 3	1.03475	0.995148	1.07593	0.0862145	0.27051	1
LTBR	Tumor necrosis factor receptor superfamily member 3	1.00659	0.937162	1.08115	0.857105	0.940812	1
LTO1	Protein LTO1 homolog	0.984605	0.934976	1.03687	0.556582	0.761534	1
LUZP2	Leucine zipper protein 2	1.06354	1.00786	1.1223	0.0247454	0.135492	1
LXN	Latexin	1.0163	0.986288	1.04722	0.290479	0.54952	1
LY6D	Lymphocyte antigen 6D	0.917429	0.869219	0.968313	0.00175295	0.0320932	1
LY75	Lymphocyte antigen 75	1.00856	0.95589	1.06413	0.755474	0.882497	1
LY9	T-lymphocyte surface antigen Ly-9	0.934435	0.871476	1.00194	0.0567173	0.211401	1
LY96	Lymphocyte antigen 96	0.999165	0.9438	1.05778	0.977081	0.989829	1
LYAR	Cell growth-regulating nucleolar protein	0.979377	0.94293	1.01723	0.281499	0.540886	1
LYN	Tyrosine-protein kinase Lyn	0.98295	0.959408	1.00707	0.164423	0.389768	1
LYPD1	Ly6/PLAUR domain-containing protein 1	0.984517	0.951426	1.01876	0.371054	0.624411	1
LYPD3	Ly6/PLAUR domain-containing protein 3	0.750649	0.705315	0.798896	2.1335e-15	7.0516e-13	6.2e-12
LYPD8	Ly6/PLAUR domain-containing protein 8	0.973673	0.934238	1.01477	0.205956	0.445111	1
LYPLA2	Acyl-protein thioesterase 2	1.0165	0.993393	1.04014	0.163039	0.388068	1
LYSMD3	LysM and putative peptidoglycan-binding domain-containing protein 3	0.995822	0.972493	1.01971	0.729191	0.86887	1
LYVE1	Lymphatic vessel endothelial hyaluronic acid receptor 1	1.11753	0.988601	1.26328	0.0756179	0.251283	1
LYZL2	Lysozyme-like protein 2	1.06847	1.00079	1.14073	0.0472986	0.190884	1
LZTFL1	Leucine zipper transcription factor-like protein 1	0.966871	0.935115	0.999705	0.0480027	0.192704	1
M6PR	Cation-dependent mannose-6-phosphate receptor	0.936819	0.879581	0.997782	0.0424537	0.180449	1
MAD1L1	Mitotic spindle assembly checkpoint protein MAD1	0.991406	0.951771	1.03269	0.678429	0.842897	1
MAEA	E3 ubiquitin-protein transferase MAEA	0.955102	0.90419	1.00888	0.100256	0.290103	1
MAG	Myelin-associated glycoprotein	1.01147	0.961184	1.0644	0.661044	0.833752	1
MAGEA3	Melanoma-associated antigen 3	0.995944	0.967872	1.02483	0.780543	0.897733	1
MAGED1	Melanoma-associated antigen D1	0.973883	0.932516	1.01708	0.232073	0.477431	1
MAMDC2	MAM domain-containing protein 2	0.977389	0.913695	1.04552	0.50591	0.730217	1
MAMDC4	Apical endosomal glycoprotein	0.953088	0.914097	0.993742	0.0241595	0.135247	1
MAN1A2	Mannosyl-oligosaccharide 1,2-alpha-mannosidase IB	0.971042	0.883631	1.0671	0.541478	0.749014	1
MAN2B2	Epididymis-specific alpha-mannosidase	0.955735	0.918743	0.994216	0.0245741	0.135492	1
MANEAL	Glycoprotein endo-alpha-1,2-mannosidase-like protein	0.998277	0.951711	1.04712	0.943581	0.977496	1
MANF	Mesencephalic astrocyte-derived neurotrophic factor	0.980819	0.964258	0.997666	0.0258157	0.137637	1
MANSC1	MANSC domain-containing protein 1	1.0668	0.989591	1.15004	0.0916007	0.277235	1
MANSC4	MANSC domain-containing protein 4	1.01625	0.980111	1.05372	0.382902	0.635289	1
MAP1LC3A	Microtubule-associated proteins 1A/1B light chain 3A	1.053	0.974946	1.13731	0.188745	0.424948	1
MAP1LC3B2	Microtubule-associated proteins 1A/1B light chain 3 beta 2	0.997561	0.961024	1.03549	0.897933	0.957698	1
MAP2	Microtubule-associated protein 2	0.935516	0.88984	0.983537	0.00905451	0.0791605	1
MAP2K1	Dual specificity mitogen-activated protein kinase kinase 1	0.963541	0.928684	0.999706	0.0481927	0.192704	1
MAP2K6	Dual specificity mitogen-activated protein kinase kinase 6	0.974991	0.955012	0.995388	0.0165028	0.108687	1
MAP3K5	Mitogen-activated protein kinase kinase kinase 5	0.973691	0.953463	0.994349	0.0128057	0.0954165	1
MAP4K5	Mitogen-activated protein kinase kinase kinase kinase 5	0.977072	0.959103	0.995378	0.0143189	0.0998474	1
MAPK13	Mitogen-activated protein kinase 13	0.980807	0.927972	1.03665	0.492754	0.723716	1
MAPK9	Mitogen-activated protein kinase 9	0.960862	0.915978	1.00794	0.101882	0.292483	1
MAPKAPK2	MAP kinase-activated protein kinase 2	0.97205	0.941097	1.00402	0.0859856	0.270307	1
MAPRE3	Microtubule-associated protein RP/EB family member 3	1.01463	0.997947	1.03159	0.0859804	0.270307	1
MAPT	Microtubule-associated protein tau	1.00935	0.96896	1.05142	0.65514	0.832207	1
MARCO	Macrophage receptor MARCO	1.0014	0.924166	1.0851	0.972656	0.988273	1
MARS1	Methionine--tRNA ligase, cytoplasmic	0.963082	0.936566	0.990349	0.00826968	0.0759402	1
MASP1	Mannan-binding lectin serine protease 1	1.03728	0.947426	1.13566	0.428493	0.673147	1
MATN2	Matrilin-2	0.906168	0.844209	0.972676	0.00639747	0.0649767	1
MATN3	Matrilin-3	1.05228	0.987725	1.12106	0.114645	0.314743	1
MAVS	Mitochondrial antiviral-signaling protein	0.971766	0.949931	0.994102	0.013503	0.0975897	1
MAX	Protein max	0.977502	0.958272	0.997119	0.0247919	0.135492	1
MB	Myoglobin	1.07353	1.035	1.1135	0.000142136	0.00510812	0.413758
MBL2	Mannose-binding protein C	1.00734	0.985748	1.0294	0.508292	0.732132	1
MCAM	Cell surface glycoprotein MUC18	1.09391	1.02628	1.16599	0.00583864	0.063844	1
MCEE	Methylmalonyl-CoA epimerase, mitochondrial	0.987291	0.932591	1.0452	0.660054	0.833225	1
MCEMP1	Mast cell-expressed membrane protein 1	0.982077	0.955718	1.00916	0.192625	0.430009	1
MCFD2	Multiple coagulation factor deficiency protein 2	0.937585	0.895494	0.981654	0.00595666	0.063844	1
MCTS1	Malignant T-cell-amplified sequence 1	1.01843	0.930798	1.11431	0.690779	0.849587	1
MDGA1	MAM domain-containing glycosylphosphatidylinositol anchor protein 1	1.04507	1.01414	1.07694	0.00402602	0.0518573	1
MDH1	Malate dehydrogenase, cytoplasmic	0.972105	0.916755	1.0308	0.344209	0.601437	1
MDK	Midkine	0.983548	0.94448	1.02423	0.422443	0.667607	1
MDM1	Nuclear protein MDM1	0.982668	0.909532	1.06168	0.657694	0.833225	1
MECR	Enoyl-[acyl-carrier-protein] reductase, mitochondrial	0.96819	0.943161	0.993884	0.0155604	0.104611	1
MED18	Mediator of RNA polymerase II transcription subunit 18	0.969921	0.943687	0.996884	0.0290299	0.147738	1
MED21	Mediator of RNA polymerase II transcription subunit 21	1.00449	0.956269	1.05513	0.858465	0.941594	1
MEGF10	Multiple epidermal growth factor-like domains protein 10	0.990325	0.940197	1.04313	0.713747	0.863522	1
MEGF11	Multiple epidermal growth factor-like domains protein 11	1.02215	0.946376	1.10398	0.577246	0.775115	1
MEGF9	Multiple epidermal growth factor-like domains protein 9	0.956688	0.860713	1.06336	0.41169	0.660228	1
MELTF	Melanotransferrin	1.01508	0.937319	1.0993	0.712783	0.863522	1
MENT	Protein MENT	0.976874	0.883307	1.08035	0.648761	0.828608	1
MEP1A	Meprin A subunit alpha	1.02708	0.99528	1.0599	0.0958811	0.28336	1
MEP1B	Meprin A subunit beta	0.99429	0.976535	1.01237	0.533325	0.74564	1
MEPE	Matrix extracellular phosphoglycoprotein	1.15762	1.06107	1.26295	0.000987314	0.0216096	1
MERTK	Tyrosine-protein kinase Mer	1.18651	1.09206	1.28913	5.32296e-05	0.00224567	0.154951
MESD	LRP chaperone MESD	0.978125	0.961768	0.994759	0.0101482	0.0839241	1
MET	Hepatocyte growth factor receptor	1.02598	0.921842	1.14188	0.638592	0.822109	1
METAP1	Methionine aminopeptidase 1	0.933615	0.868884	1.00317	0.0609728	0.220761	1
METAP1D	Methionine aminopeptidase 1D, mitochondrial	0.977117	0.952949	1.0019	0.0700399	0.242433	1
METAP2	Methionine aminopeptidase 2	0.969327	0.934446	1.00551	0.0956893	0.28336	1
MFAP3	Microfibril-associated glycoprotein 3	0.980184	0.937137	1.02521	0.382392	0.634992	1
MFAP3L	Microfibrillar-associated protein 3-like	1.01046	0.972866	1.0495	0.590658	0.783036	1
MFAP4	Microfibril-associated glycoprotein 4	1.01792	0.946429	1.09482	0.632554	0.817658	1
MFAP5	Microfibrillar-associated protein 5	1.05459	1.00222	1.1097	0.0408382	0.176642	1
MFGE8	Lactadherin	0.958242	0.915838	1.00261	0.0647206	0.230884	1
MGLL	Monoglyceride lipase	0.9729	0.950307	0.996032	0.021924	0.126552	1
MGMT	Methylated-DNA--protein-cysteine methyltransferase	0.981665	0.964922	0.998698	0.0349933	0.162181	1
MIA	Melanoma-derived growth regulatory protein	1.0635	1.0052	1.12518	0.0323274	0.154524	1
MICALL2	MICAL-like protein 2	0.967205	0.934441	1.00112	0.0578966	0.213879	1
MICB_MICA_MHC.class.I.polypeptide.related.sequence.A	NA	1.00096	0.987182	1.01494	0.891734	0.957698	1
MIF	Macrophage migration inhibitory factor	0.968741	0.93939	0.999009	0.043058	0.182235	1
MILR1	Allergin-1	1.00593	0.96559	1.04795	0.777124	0.895214	1
MINDY1	Ubiquitin carboxyl-terminal hydrolase MINDY-1	0.969999	0.949111	0.991347	0.00609861	0.063844	1
MINK1	Misshapen-like kinase 1	0.971325	0.946902	0.996377	0.0251322	0.13596	1
MITD1	MIT domain-containing protein 1	0.973011	0.952451	0.994015	0.0120414	0.09176	1
MKI67	Proliferation marker protein Ki-67	0.957182	0.901269	1.01656	0.154143	0.375491	1
MLLT1	Protein ENL	1.00542	0.969203	1.04299	0.7727	0.892614	1
MLN	Promotilin	0.99416	0.971542	1.01731	0.617925	0.805032	1
MME	Neprilysin	0.988925	0.962819	1.01574	0.414559	0.661357	1
MMP1	Interstitial collagenase	0.998528	0.97536	1.02225	0.902096	0.959796	1
MMP10	Stromelysin-2	0.988109	0.953124	1.02438	0.51543	0.73622	1
MMP12	Macrophage metalloelastase	0.982707	0.947673	1.01903	0.346244	0.601959	1
MMP13	Collagenase 3	1.01665	0.951481	1.08629	0.625121	0.812015	1
MMP15	Matrix metalloproteinase-15	0.998215	0.951647	1.04706	0.94156	0.977141	1
MMP3	Stromelysin-1	1.08174	1.03744	1.12793	0.000230716	0.00771971	0.671615
MMP7	Matrilysin	0.988622	0.948748	1.03017	0.585907	0.781656	1
MMP8	Neutrophil collagenase	0.977051	0.950128	1.00474	0.103429	0.294311	1
MMP9	Matrix metalloproteinase-9	0.994912	0.962054	1.02889	0.765943	0.888987	1
MMUT	Methylmalonyl-CoA mutase, mitochondrial	0.991652	0.944876	1.04074	0.733816	0.871566	1
MN1	Transcriptional activator MN1	1.0356	0.992543	1.08053	0.106404	0.299558	1
MNAT1	CDK-activating kinase assembly factor MAT1	1.01806	0.965296	1.07371	0.509736	0.733486	1
MNDA	Myeloid cell nuclear differentiation antigen	0.991276	0.971644	1.0113	0.390583	0.641324	1
MOCS2	Molybdopterin synthase catalytic subunit	0.95913	0.925408	0.99408	0.0223043	0.128063	1
MOG	Myelin-oligodendrocyte glycoprotein	1.11956	1.05343	1.18985	0.000277413	0.00877772	0.80755
MORC3	MORC family CW-type zinc finger protein 3	0.994077	0.913055	1.08229	0.891066	0.957698	1
MORF4L1	Mortality factor 4-like protein 1	0.975415	0.917148	1.03738	0.428296	0.673147	1
MORF4L2	Mortality factor 4-like protein 2	1.00541	0.942277	1.07278	0.87039	0.946961	1
MORN4	MORN repeat-containing protein 4	1.00646	0.975833	1.03805	0.682928	0.845123	1
MPHOSPH8	M-phase phosphoprotein 8	0.987003	0.960337	1.01441	0.349173	0.603324	1
MPI	Mannose-6-phosphate isomerase	0.989752	0.966157	1.01392	0.402734	0.653307	1
MPIG6B	Megakaryocyte and platelet inhibitory receptor G6b	0.969888	0.943957	0.996531	0.0270147	0.140932	1
MPO	Myeloperoxidase	0.990559	0.947124	1.03599	0.678394	0.842897	1
MPRIP	Myosin phosphatase Rho-interacting protein	0.96812	0.917703	1.02131	0.235079	0.479918	1
MRC1	Macrophage mannose receptor 1	0.994793	0.916718	1.07952	0.900379	0.958669	1
MRI1	Methylthioribose-1-phosphate isomerase	0.983817	0.948983	1.01993	0.375048	0.626731	1
MRPL24	39S ribosomal protein L24, mitochondrial	1.02084	0.957612	1.08824	0.527237	0.743598	1
MRPL28	39S ribosomal protein L28, mitochondrial	1.01482	0.951958	1.08183	0.652101	0.830388	1
MRPL46	39S ribosomal protein L46, mitochondrial	0.959519	0.889133	1.03548	0.287735	0.546883	1
MRPL52	39S ribosomal protein L52, mitochondrial	1.10609	1.00725	1.21463	0.0347417	0.161813	1
MRPL58	Peptidyl-tRNA hydrolase ICT1, mitochondrial	0.959649	0.927604	0.992801	0.0174559	0.112036	1
MRPS16	28S ribosomal protein S16, mitochondrial	1.10495	1.01619	1.20146	0.0194918	0.118189	1
MSLN	Mesothelin	0.974149	0.942224	1.00716	0.123427	0.329628	1
MSLNL	Mesothelin-like protein	0.946221	0.885376	1.01125	0.103068	0.293859	1
MSMB	Beta-microseminoprotein	0.990814	0.962239	1.02024	0.536511	0.746907	1
MSR1	Macrophage scavenger receptor types I and II	1.00126	0.958778	1.04563	0.954547	0.980843	1
MSRA	Mitochondrial peptide methionine sulfoxide reductase	0.97074	0.943551	0.998713	0.0404732	0.17611	1
MST1	Hepatocyte growth factor-like protein	0.986543	0.952464	1.02184	0.45004	0.691328	1
MSTN	Growth/differentiation factor 8	1.14153	1.09839	1.18635	1.636e-11	1.64221e-09	4.7624e-08
MTDH	Protein LYRIC	0.975233	0.950505	1.0006	0.0556277	0.208735	1
MTHFD2	Bifunctional methylenetetrahydrofolate dehydrogenase/cyclohydrolase, mitochondrial	1.06286	0.967441	1.1677	0.203977	0.442423	1
MTHFSD	Methenyltetrahydrofolate synthase domain-containing protein	0.968109	0.948137	0.988501	0.00230803	0.037695	1
MTIF3	Translation initiation factor IF-3, mitochondrial	0.956521	0.93116	0.982572	0.00118535	0.0241298	1
MTPN	Myotrophin	0.988418	0.92593	1.05512	0.726622	0.868034	1
MTR	Methionine synthase	1.01389	0.976868	1.05232	0.467285	0.704595	1
MTSS1	Protein MTSS 1	0.971764	0.951715	0.992236	0.00708587	0.0686093	1
MTSS2	Protein MTSS 2	0.959993	0.937683	0.982835	0.000666126	0.0176281	1
MTUS1	Microtubule-associated tumor suppressor 1	1.01474	0.972166	1.05918	0.503441	0.729933	1
MUC13	Mucin-13	0.995013	0.955503	1.03616	0.808885	0.914752	1
MUC16	Mucin-16	0.988238	0.977453	0.999142	0.0345684	0.161264	1
MUC2	Mucin-2	1.02278	0.997151	1.04907	0.0819138	0.261459	1
MUCL3	Mucin-like protein 3	1.03079	0.973368	1.09159	0.299771	0.556736	1
MVK	Mevalonate kinase	0.990269	0.965283	1.0159	0.453253	0.694753	1
MXRA8	Matrix remodeling-associated protein 8	1.0439	0.966764	1.12718	0.27267	0.527054	1
MYBPC1	Myosin-binding protein C, slow-type	1.01749	0.986802	1.04913	0.267146	0.520645	1
MYBPC2	Myosin-binding protein C, fast-type	1.01715	0.989184	1.04591	0.231889	0.47739	1
MYCBP2	E3 ubiquitin-protein ligase MYCBP2	0.970629	0.93623	1.00629	0.105382	0.297833	1
MYDGF	Myeloid-derived growth factor	0.962531	0.940043	0.985557	0.00154443	0.0291938	1
MYH4	Myosin-4	0.978866	0.928143	1.03236	0.431377	0.675815	1
MYH7B	Myosin-7B	0.988231	0.93352	1.04615	0.683705	0.845123	1
MYH9	Myosin-9	0.972939	0.953058	0.993236	0.00920543	0.0797462	1
MYL1	Myosin light chain 1/3, skeletal muscle isoform	1.02738	0.966123	1.09252	0.38915	0.641324	1
MYL3	Myosin light chain 3	1.00906	0.978436	1.04064	0.566218	0.768497	1
MYL4	Myosin light chain 4	1.01943	0.97485	1.06605	0.398964	0.649544	1
MYL6B	Myosin light chain 6B	1.00397	0.97791	1.03072	0.767808	0.888987	1
MYLPF	Myosin regulatory light chain 2, skeletal muscle isoform	1.02606	0.981768	1.07235	0.253182	0.501063	1
MYO6	Unconventional myosin-VI	0.961101	0.901289	1.02488	0.226179	0.470891	1
MYO9B	Unconventional myosin-IXb	0.975554	0.945879	1.00616	0.116346	0.31831	1
MYOC	Myocilin	1.04795	1.00056	1.09759	0.0472795	0.190884	1
MYOM1	Myomesin-1	0.958139	0.909974	1.00885	0.104148	0.295638	1
MYOM2	Myomesin-2	1.03674	0.992094	1.0834	0.108146	0.303289	1
MYOM3	Myomesin-3	1.01244	0.98778	1.03772	0.32572	0.585431	1
MZB1	Marginal zone B- and B1-cell-specific protein	0.9501	0.913144	0.988552	0.0114445	0.089773	1
MZT1	Mitotic-spindle organizing protein 1	0.972994	0.934801	1.01275	0.180228	0.411816	1
NAA10	N-alpha-acetyltransferase 10	0.957216	0.912737	1.00386	0.0716771	0.24422	1
NAA80	N-alpha-acetyltransferase 80	0.979939	0.960928	0.999325	0.0426046	0.18079	1
NAAA	N-acylethanolamine-hydrolyzing acid amidase	0.985388	0.951471	1.02051	0.410108	0.658844	1
NACC1	Nucleus accumbens-associated protein 1	0.937279	0.89861	0.977611	0.00258362	0.0407428	1
NADK	NAD kinase	0.993595	0.958405	1.03008	0.726883	0.868034	1
NAGA	Alpha-N-acetylgalactosaminidase	0.95352	0.914177	0.994555	0.0268314	0.140227	1
NAGK	N-acetyl-D-glucosamine kinase	0.949249	0.910314	0.989848	0.0147887	0.101275	1
NAGPA	N-acetylglucosamine-1-phosphodiester alpha-N-acetylglucosaminidase	0.935781	0.837875	1.04513	0.239131	0.485095	1
NAMPT	Nicotinamide phosphoribosyltransferase	1.00092	0.962209	1.04119	0.963617	0.984587	1
NAP1L4	Nucleosome assembly protein 1-like 4	0.949276	0.896254	1.00543	0.0758681	0.251827	1
NAPRT	Nicotinate phosphoribosyltransferase	1.03527	0.964782	1.11092	0.335295	0.594786	1
NARS1	Asparagine--tRNA ligase, cytoplasmic	0.962886	0.91527	1.01298	0.143833	0.357251	1
NBL1	Neuroblastoma suppressor of tumorigenicity 1	1.07992	1.00013	1.16608	0.0496237	0.195618	1
NBN	Nibrin	0.990562	0.954446	1.02804	0.616769	0.804037	1
NCAM1	Neural cell adhesion molecule 1	1.25071	1.1749	1.33141	2.34124e-12	2.62129e-10	6.81534e-09
NCAM2	Neural cell adhesion molecule 2	1.01891	0.94389	1.09989	0.631151	0.817547	1
NCAN	Neurocan core protein	1.09922	1.04198	1.15961	0.00052594	0.0151585	1
NCF2	Neutrophil cytosol factor 2	0.99143	0.968214	1.0152	0.476508	0.709572	1
NCK2	Cytoplasmic protein NCK2	0.979729	0.961067	0.998754	0.0368781	0.167598	1
NCLN	Nicalin	0.980289	0.94074	1.0215	0.34339	0.601087	1
NCR1	Natural cytotoxicity triggering receptor 1	1.1008	1.04201	1.16291	0.000605229	0.0166209	1
NCR3LG1	Natural cytotoxicity triggering receptor 3 ligand 1	1.04045	0.973225	1.11231	0.244597	0.491381	1
NCS1	Neuronal calcium sensor 1	1.25554	1.16723	1.35053	9.62892e-10	8.49387e-08	2.80298e-06
NDRG1	Protein NDRG1	0.977564	0.94645	1.0097	0.169127	0.396082	1
NDST1	Bifunctional heparan sulfate N-deacetylase/N-sulfotransferase 1	1.01489	0.97514	1.05625	0.468477	0.705406	1
NDUFA5	NADH dehydrogenase [ubiquinone] 1 alpha subcomplex subunit 5	0.981869	0.91824	1.04991	0.59245	0.783876	1
NDUFB7	NADH dehydrogenase [ubiquinone] 1 beta subcomplex subunit 7	0.962761	0.937494	0.98871	0.00516108	0.0591492	1
NDUFS6	NADH dehydrogenase [ubiquinone] iron-sulfur protein 6, mitochondrial	0.988483	0.962152	1.01554	0.400411	0.651171	1
NEB	Nebulin	1.00217	0.941384	1.06687	0.945951	0.978907	1
NECAP2	Adaptin ear-binding coat-associated protein 2	0.959916	0.925261	0.995869	0.0292081	0.147942	1
NECTIN1	Nectin-1	0.983188	0.915149	1.05629	0.643081	0.8254	1
NECTIN2	Nectin-2	0.957319	0.894086	1.02502	0.210895	0.450746	1
NECTIN4	Nectin-4	0.712009	0.667821	0.759121	2.3112e-15	1.0952e-12	6.72e-12
NEDD4L	E3 ubiquitin-protein ligase NEDD4-like	1.02224	0.972629	1.07437	0.386206	0.638414	1
NEDD9	Enhancer of filamentation 1	0.951636	0.887703	1.02017	0.162383	0.387675	1
NEFL	Neurofilament light polypeptide	1.09075	1.04214	1.14163	0.000187922	0.00667123	0.547041
NEK7	Serine/threonine-protein kinase Nek7	0.977437	0.945655	1.01029	0.175999	0.40597	1
NELL1	Protein kinase C-binding protein NELL1	1.08906	1.0363	1.14451	0.000759473	0.0183714	1
NELL2	Protein kinase C-binding protein NELL2	1.12673	1.04994	1.20913	0.000922532	0.0206576	1
NENF	Neudesin	0.998714	0.977632	1.02025	0.90591	0.960914	1
NEO1	Neogenin	1.1085	0.998918	1.23011	0.052426	0.201888	1
NEXN	Nexilin	0.966325	0.934513	0.99922	0.0448923	0.18788	1
NFASC	Neurofascin	1.06526	0.992054	1.14387	0.0817942	0.261364	1
NFAT5	Nuclear factor of activated T-cells 5	0.97404	0.947154	1.00169	0.065505	0.233111	1
NFATC1	Nuclear factor of activated T-cells, cytoplasmic 1	0.972158	0.952427	0.992298	0.00695392	0.0681578	1
NFATC3	Nuclear factor of activated T-cells, cytoplasmic 3	0.988624	0.955418	1.02298	0.511602	0.735444	1
NFE2	Transcription factor NF-E2 45 kDa subunit	0.95697	0.926781	0.988143	0.00715928	0.0686093	1
NFIC	Nuclear factor 1 C-type	0.999301	0.945664	1.05598	0.980184	0.991423	1
NFKB1	Nuclear factor NF-kappa-B p105 subunit	0.959391	0.928932	0.990849	0.0117872	0.090774	1
NFKB2	Nuclear factor NF-kappa-B p100 subunit	0.971116	0.929466	1.01463	0.190016	0.426958	1
NFKBIE	NF-kappa-B inhibitor epsilon	0.975752	0.935477	1.01776	0.253709	0.50173	1
NFU1	NFU1 iron-sulfur cluster scaffold homolog, mitochondrial	0.96556	0.943721	0.987905	0.00267733	0.0412365	1
NFX1	Transcriptional repressor NF-X1	0.983712	0.949769	1.01887	0.359346	0.612804	1
NFYA	Nuclear transcription factor Y subunit alpha	0.984486	0.927121	1.0454	0.609713	0.798414	1
NGF	Beta-nerve growth factor	0.960995	0.810423	1.13954	0.647239	0.828181	1
NGFR	Tumor necrosis factor receptor superfamily member 16	0.982016	0.906451	1.06388	0.656878	0.833225	1
NGRN	Neugrin	0.909178	0.817972	1.01055	0.0775039	0.253598	1
NHLRC3	NHL repeat-containing protein 3	0.935182	0.867606	1.00802	0.0799102	0.256604	1
NID1	Nidogen-1	1.00345	0.947953	1.0622	0.905529	0.960914	1
NID2	Nidogen-2	1.00098	0.973263	1.02948	0.945573	0.978863	1
NINJ1	Ninjurin-1	0.981317	0.943636	1.0205	0.345116	0.601454	1
NIT1	Deaminated glutathione amidase	0.940626	0.891307	0.992675	0.0259115	0.137821	1
NIT2	Omega-amidase NIT2	0.968266	0.937256	1.0003	0.0521521	0.201613	1
NLGN1	Neuroligin-1	0.974986	0.940291	1.01096	0.170576	0.39692	1
NLGN2	Neuroligin-2	1.0224	0.968735	1.07904	0.420624	0.666541	1
NME1	Nucleoside diphosphate kinase A	1.00377	0.895756	1.12482	0.948304	0.979663	1
NME3	Nucleoside diphosphate kinase 3	0.995895	0.911889	1.08764	0.927107	0.972472	1
NMI	N-myc-interactor	0.967375	0.936397	0.999377	0.0457674	0.18871	1
NMNAT1	Nicotinamide/nicotinic acid mononucleotide adenylyltransferase 1	1.00183	0.97467	1.02974	0.896479	0.957698	1
NMRK2	Nicotinamide riboside kinase 2	0.939486	0.882639	0.999994	0.0499726	0.196217	1
NMT1	Glycylpeptide N-tetradecanoyltransferase 1	0.958987	0.924835	0.994399	0.0236005	0.133227	1
NOMO1	Nodal modulator 1	0.995083	0.910924	1.08702	0.91294	0.964635	1
NOP56	Nucleolar protein 56	1.00661	0.984819	1.02889	0.555006	0.760117	1
NOS1	Nitric oxide synthase, brain	1.03391	0.997179	1.07199	0.0707788	0.243738	1
NOS2	Nitric oxide synthase, inducible	1.02167	0.962408	1.08458	0.481943	0.714689	1
NOS3	Nitric oxide synthase, endothelial	0.984549	0.944941	1.02582	0.457306	0.697338	1
NOTCH1	Neurogenic locus notch homolog protein 1	0.99943	0.878811	1.1366	0.993067	0.997178	1
NOTCH2	Neurogenic locus notch homolog protein 2	0.996664	0.895897	1.10877	0.951009	0.979663	1
NOTCH3	Neurogenic locus notch homolog protein 3	0.972222	0.914833	1.03321	0.364135	0.619158	1
NPC2	NPC intracellular cholesterol transporter 2	0.971158	0.904227	1.04304	0.421817	0.667159	1
NPDC1	Neural proliferation differentiation and control protein 1	1.01325	0.950105	1.08059	0.688484	0.848162	1
NPHS1	Nephrin	0.985643	0.917343	1.05903	0.693063	0.850551	1
NPHS2	Podocin	0.992958	0.969592	1.01689	0.560818	0.76394	1
NPL	N-acetylneuraminate lyase	0.961139	0.9141	1.0106	0.121573	0.325573	1
NPPB	Natriuretic peptides B	0.991114	0.976278	1.00618	0.246053	0.492953	1
NPPC	C-type natriuretic peptide	0.960449	0.923174	0.99923	0.0456987	0.18871	1
NPR1	Atrial natriuretic peptide receptor 1	1.0191	0.962005	1.07958	0.520138	0.738742	1
NPTN	Neuroplastin	1.02127	0.993926	1.04936	0.128523	0.337053	1
NPTX1	Neuronal pentraxin-1	1.01664	0.967463	1.06833	0.514075	0.735855	1
NPTX2	Neuronal pentraxin-2	1.01446	0.948665	1.08482	0.674735	0.841972	1
NPTXR	Neuronal pentraxin receptor	1.14223	1.07599	1.21254	1.28214e-05	0.0006435	0.037323
NPY	Pro-neuropeptide Y	0.984478	0.95348	1.01648	0.33788	0.595741	1
NRCAM	Neuronal cell adhesion molecule	1.10586	1.02833	1.18924	0.00666172	0.0660692	1
NRGN	Neurogranin	0.961493	0.937092	0.98653	0.00275284	0.0416909	1
NRN1	Neuritin	0.971174	0.907984	1.03876	0.394146	0.644947	1
NRP1	Neuropilin-1	1.16286	1.07765	1.25481	0.00010193	0.00390419	0.296718
NRP2	Neuropilin-2	1.01652	0.945626	1.09272	0.656911	0.833225	1
NRTN	Neurturin	0.954943	0.915673	0.995896	0.0314021	0.1518	1
NRXN3	Neurexin-3	1.06093	0.990659	1.13618	0.0907263	0.277235	1
NSFL1C	NSFL1 cofactor p47	0.976519	0.946256	1.00775	0.139033	0.350572	1
NT5C	5'(3')-deoxyribonucleotidase, cytosolic type	0.964542	0.934213	0.995856	0.0267786	0.140202	1
NT5C1A	Cytosolic 5'-nucleotidase 1A	0.940428	0.87397	1.01194	0.10047	0.290147	1
NT5C3A	Cytosolic 5'-nucleotidase 3A	0.991654	0.96806	1.01582	0.495133	0.726111	1
NT5E	5'-nucleotidase	0.993751	0.956298	1.03267	0.749115	0.878241	1
NTF3	Neurotrophin-3	1.02377	0.965225	1.08587	0.434238	0.678147	1
NTF4	Neurotrophin-4	0.969659	0.916215	1.02622	0.286782	0.546174	1
NTproBNP	N-terminal prohormone of brain natriuretic peptide	0.988382	0.969797	1.00732	0.227558	0.473159	1
NTRK2	BDNF/NT-3 growth factors receptor	1.04469	0.961841	1.13468	0.299678	0.556736	1
NTRK3	NT-3 growth factor receptor	1.08228	0.984234	1.1901	0.102678	0.293356	1
NUB1	NEDD8 ultimate buster 1	0.978785	0.955149	1.00301	0.0855466	0.270044	1
NUBP1	Cytosolic Fe-S cluster assembly factor NUBP1	0.99502	0.971546	1.01906	0.681889	0.844859	1
NUCB2	Nucleobindin-2	0.983421	0.931157	1.03862	0.548497	0.754572	1
NUDC	Nuclear migration protein nudC	0.972385	0.941616	1.00416	0.0878243	0.273324	1
NUDT10	Diphosphoinositol polyphosphate phosphohydrolase 3-alpha	1.04254	0.945583	1.14945	0.402846	0.653307	1
NUDT15	Nucleotide triphosphate diphosphatase NUDT15	0.975218	0.929461	1.02323	0.306078	0.563383	1
NUDT16	U8 snoRNA-decapping enzyme	0.963024	0.937437	0.98931	0.00610159	0.063844	1
NUDT2	Bis(5'-nucleosyl)-tetraphosphatase [asymmetrical]	0.991599	0.95584	1.0287	0.652564	0.830546	1
NUDT5	ADP-sugar pyrophosphatase	0.948994	0.910782	0.988809	0.0125355	0.0942914	1
NUMB	Protein numb homolog	0.966891	0.939541	0.995037	0.0214558	0.124928	1
NUP50	Nuclear pore complex protein Nup50	1.09223	1.01149	1.17941	0.0243512	0.135492	1
NXPE4	NXPE family member 4	1.02969	0.956272	1.10873	0.43824	0.681109	1
NXPH1	Neurexophilin-1	1.02554	0.972119	1.08189	0.355507	0.610432	1
NXPH3	Neurexophilin-3	1.1585	1.06932	1.25512	0.000318187	0.00985364	0.926242
OBP2B	Odorant-binding protein 2b	0.981142	0.946455	1.0171	0.299884	0.556736	1
OCLN	Occludin	0.936828	0.889125	0.98709	0.0143917	0.0999865	1
ODAM	Odontogenic ameloblast-associated protein	0.993096	0.954286	1.03348	0.733375	0.871566	1
OFD1	Oral-facial-digital syndrome 1 protein	0.987362	0.951657	1.02441	0.498499	0.728348	1
OGA	Protein O-GlcNAcase	0.963921	0.932656	0.996235	0.028946	0.147569	1
OGFR	Opioid growth factor receptor	0.968452	0.90924	1.03152	0.319307	0.578613	1
OGN	Mimecan	1.01002	0.962196	1.06023	0.687005	0.847763	1
OGT	UDP-N-acetylglucosamine--peptide N-acetylglucosaminyltransferase 110 kDa subunit	0.993066	0.955704	1.03189	0.722142	0.865908	1
OLR1	Oxidized low-density lipoprotein receptor 1	1.00087	0.967482	1.03542	0.959784	0.982691	1
OMD	Osteomodulin	1.05028	0.999938	1.10315	0.0502843	0.196334	1
OMG	Oligodendrocyte-myelin glycoprotein	1.05023	1.02027	1.08108	0.000904187	0.0204038	1
OMP	Olfactory marker protein	0.996652	0.947109	1.04879	0.897423	0.957698	1
OPHN1	Oligophrenin-1	0.974242	0.953596	0.995334	0.0169437	0.109851	1
OPLAH	5-oxoprolinase	0.968729	0.935599	1.00303	0.0735377	0.248051	1
OPTC	Opticin	1.07004	1.02173	1.12064	0.00408037	0.0519645	1
ORM1	Alpha-1-acid glycoprotein 1	0.897054	0.797907	1.00852	0.0690605	0.240667	1
OSBPL2	Oxysterol-binding protein-related protein 2	1.00242	0.941142	1.06768	0.940247	0.976666	1
OSCAR	Osteoclast-associated immunoglobulin-like receptor	0.969784	0.913696	1.02932	0.312784	0.571213	1
OSM	Oncostatin-M	1.00404	0.975275	1.03366	0.785676	0.901144	1
OSMR	Oncostatin-M-specific receptor subunit beta	0.98103	0.881685	1.09157	0.725145	0.867967	1
OSTN	Osteocrin	0.957153	0.901009	1.0168	0.155631	0.378166	1
OTOA	Otoancorin	0.988102	0.94376	1.03453	0.609378	0.798334	1
OTUD6B	Deubiquitinase OTUD6B	0.937825	0.900656	0.976528	0.00186337	0.0332969	1
OTUD7B	OTU domain-containing protein 7B	0.946131	0.911628	0.981939	0.00348245	0.0474214	1
OXCT1	Succinyl-CoA:3-ketoacid coenzyme A transferase 1, mitochondrial	0.973746	0.941312	1.0073	0.12373	0.330136	1
OXT	Oxytocin-neurophysin 1	1.00116	0.987175	1.01535	0.871358	0.947171	1
P4HB	Protein disulfide-isomerase	0.947443	0.898572	0.998971	0.0457074	0.18871	1
PACS2	Phosphofurin acidic cluster sorting protein 2	0.963882	0.927604	1.00158	0.0601954	0.220231	1
PADI2	Protein-arginine deiminase type-2	1.0335	0.997183	1.07114	0.0710104	0.243738	1
PADI4	Protein-arginine deiminase type-4	0.997604	0.970507	1.02546	0.864413	0.94598	1
PAEP	Glycodelin	0.998848	0.979134	1.01896	0.909785	0.962699	1
PAFAH1B3	Platelet-activating factor acetylhydrolase IB subunit alpha1	1.00988	0.989807	1.03037	0.337103	0.595741	1
PAFAH2	Platelet-activating factor acetylhydrolase 2, cytoplasmic	0.957293	0.912039	1.00479	0.077308	0.253598	1
PAG1	Phosphoprotein associated with glycosphingolipid-enriched microdomains 1	0.988351	0.952532	1.02552	0.533842	0.74564	1
PAGR1	PAXIP1-associated glutamate-rich protein 1	0.957137	0.90463	1.01269	0.128039	0.336694	1
PAIP2B	Polyadenylate-binding protein-interacting protein 2B	1.02202	0.976386	1.06979	0.349983	0.603731	1
PAK4	Serine/threonine-protein kinase PAK 4	0.962851	0.930463	0.996366	0.0301173	0.149355	1
PALLD	Palladin	0.968152	0.907623	1.03272	0.325798	0.585431	1
PALM	Paralemmin-1	1.03851	0.962529	1.12049	0.329649	0.588373	1
PALM2	Paralemmin-2	0.991586	0.933419	1.05338	0.784104	0.900049	1
PALM3	Paralemmin-3	1.01207	0.980305	1.04487	0.460796	0.699643	1
PAM	Peptidyl-glycine alpha-amidating monooxygenase	1.05801	0.983419	1.13826	0.130591	0.338816	1
PAMR1	Inactive serine protease PAMR1	1.02239	0.945884	1.10508	0.576885	0.775115	1
PAPPA	Pappalysin-1	0.998398	0.955255	1.04349	0.943291	0.977496	1
PARD3	Partitioning defective 3 homolog	1.00246	0.970432	1.03554	0.882239	0.954366	1
PARK7	Parkinson disease protein 7	0.975854	0.937546	1.01573	0.231601	0.477134	1
PARP1	Poly [ADP-ribose] polymerase 1	0.977738	0.944754	1.01187	0.198498	0.436719	1
PAXX	Protein PAXX	0.951192	0.90333	1.00159	0.057472	0.212851	1
PBK	Lymphokine-activated killer T-cell-originated protein kinase	1.04755	0.968575	1.13296	0.245405	0.492332	1
PBLD	Phenazine biosynthesis-like domain-containing protein	0.997046	0.957458	1.03827	0.886194	0.956311	1
PBXIP1	Pre-B-cell leukemia transcription factor-interacting protein 1	1.11826	1.03259	1.21104	0.00598331	0.063844	1
PCARE	Photoreceptor cilium actin regulator	0.991327	0.962582	1.02093	0.561786	0.764544	1
PCBD1	Pterin-4-alpha-carbinolamine dehydratase	0.984486	0.936981	1.0344	0.535496	0.746661	1
PCBP2	Poly(rC)-binding protein 2	0.961346	0.930545	0.993166	0.0176573	0.112473	1
PCDH1	Protocadherin-1	1.01256	0.915021	1.1205	0.809116	0.914752	1
PCDH12	Protocadherin-12	1.01584	0.924539	1.11616	0.743589	0.875997	1
PCDH17	Protocadherin-17	1.08041	1.02189	1.14227	0.00648661	0.0653374	1
PCDH7	Protocadherin-7	1.05987	0.991899	1.1325	0.0855282	0.270044	1
PCDH9	Protocadherin-9	1.09082	1.01783	1.16904	0.0138935	0.0984035	1
PCDHB15	Protocadherin beta-15	1.0905	1.02777	1.15706	0.00415314	0.0522263	1
PCNA	Proliferating cell nuclear antigen	0.997614	0.961365	1.03523	0.899315	0.957887	1
PCSK7	Proprotein convertase subtilisin/kexin type 7	0.988422	0.93703	1.04263	0.669031	0.837655	1
PCSK9	Proprotein convertase subtilisin/kexin type 9	0.961357	0.913031	1.01224	0.134235	0.343309	1
PCYT2	Ethanolamine-phosphate cytidylyltransferase	0.972171	0.942047	1.00326	0.0788411	0.254468	1
PDAP1	28 kDa heat- and acid-stable phosphoprotein	0.968159	0.945045	0.991838	0.00866973	0.0774159	1
PDCD1	Programmed cell death protein 1	0.978558	0.930897	1.02866	0.394846	0.645295	1
PDCD1LG2	Programmed cell death 1 ligand 2	0.971907	0.909996	1.03803	0.396139	0.64639	1
PDCD5	Programmed cell death protein 5	0.970687	0.937286	1.00528	0.0958425	0.28336	1
PDCD6	Programmed cell death protein 6	1.00967	0.980541	1.03966	0.519439	0.738742	1
PDCL2	Phosducin-like protein 2	0.993932	0.948784	1.04123	0.797472	0.909938	1
PDE1C	Calcium/calmodulin-dependent 3',5'-cyclic nucleotide phosphodiesterase 1C	1.02865	0.982911	1.07653	0.223486	0.46768	1
PDE4D	cAMP-specific 3',5'-cyclic phosphodiesterase 4D	1.00069	0.961429	1.04156	0.973033	0.988311	1
PDE5A	cGMP-specific 3',5'-cyclic phosphodiesterase	0.972742	0.95065	0.995347	0.0183769	0.115258	1
PDGFA	Platelet-derived growth factor subunit A	0.976717	0.949505	1.00471	0.102222	0.292882	1
PDGFB	Platelet-derived growth factor subunit B	0.988181	0.964868	1.01206	0.329004	0.588287	1
PDGFC	Platelet-derived growth factor C	0.926589	0.8584	1.0002	0.0505843	0.196334	1
PDGFRA	Platelet-derived growth factor receptor alpha	1.05804	0.983022	1.13878	0.132677	0.341322	1
PDGFRB	Platelet-derived growth factor receptor beta	1.00576	0.947987	1.06706	0.849023	0.936531	1
PDIA2	Protein disulfide-isomerase A2	0.966229	0.908953	1.02711	0.270493	0.524239	1
[truncated: 913 more rows]

## Sheet: Supplementary Table 2
Supplementary Table 2: Associations of plasma proteins with male pattern baldness (model 2).
Protein	Description of protein	OR	OR_Lower_CI	OR_Upper_CI	P value	P value (FDR-corrected)	p_val (Bonferroni-corrected)
A1BG	Alpha-1B-glycoprotein	1.00395	0.872723	1.15491	0.955992	0.986499	1
AAMDC	Mth938 domain-containing protein	0.962002	0.919023	1.00699	0.0966681	0.313015	1
AARSD1	Alanyl-tRNA editing protein Aarsd1	1.01214	0.97543	1.05023	0.522082	0.761794	1
ABCA2	ATP-binding cassette sub-family A member 2	1.05921	0.989572	1.13375	0.0973454	0.314447	1
ABHD14B	Protein ABHD14B	0.982637	0.947126	1.01948	0.350969	0.624493	1
ABL1	Tyrosine-protein kinase ABL1	0.968288	0.939537	0.997919	0.0361323	0.184447	1
ABO	Histo-blood group ABO system transferase	0.991626	0.975471	1.00805	0.315613	0.592087	1
ABRAXAS2	BRISC complex subunit Abraxas 2	0.963217	0.928699	0.999019	0.0441423	0.202359	1
ACAA1	3-ketoacyl-CoA thiolase, peroxisomal	0.994314	0.968792	1.02051	0.667339	0.848678	1
ACADM	Medium-chain specific acyl-CoA dehydrogenase, mitochondrial	0.994418	0.959702	1.03039	0.757532	0.889902	1
ACADSB	Short/branched chain specific acyl-CoA dehydrogenase, mitochondrial	0.972451	0.94689	0.998703	0.03983	0.191778	1
ACAN	Aggrecan core protein	1.0053	0.930513	1.0861	0.893327	0.954915	1
ACE	Angiotensin-converting enzyme	1.09697	1.00456	1.19787	0.0392725	0.190855	1
ACE2	Angiotensin-converting enzyme 2	1.01463	0.975536	1.05529	0.468729	0.726942	1
ACHE	Acetylcholinesterase	1.08848	1.01377	1.16871	0.0194491	0.135909	1
ACOT13	Acyl-coenzyme A thioesterase 13	0.972727	0.952702	0.993173	0.00917378	0.0943635	1
ACOX1	Peroxisomal acyl-coenzyme A oxidase 1	0.979825	0.939695	1.02167	0.339437	0.612366	1
ACP1	Low molecular weight phosphotyrosine protein phosphatase	0.999871	0.948395	1.05414	0.996189	0.998603	1
ACP5	Tartrate-resistant acid phosphatase type 5	1.06705	1.00215	1.13616	0.0426617	0.19902	1
ACP6	Lysophosphatidic acid phosphatase type 6	1.01918	0.988247	1.05109	0.226969	0.496815	1
ACRBP	Acrosin-binding protein	0.963609	0.906936	1.02382	0.230658	0.499771	1
ACRV1	Acrosomal protein SP-10	1.01645	0.994983	1.03837	0.134112	0.377655	1
ACSL1	Long-chain-fatty-acid--CoA ligase 1	0.96653	0.902876	1.03467	0.327369	0.602949	1
ACTA2	Actin, aortic smooth muscle	1.01523	0.967015	1.06585	0.542623	0.775823	1
ACTN2	Alpha-actinin-2	1.02076	0.982602	1.06039	0.29051	0.56801	1
ACTN4	Alpha-actinin-4	1.00339	0.939611	1.07149	0.919617	0.968175	1
ACVRL1	Serine/threonine-protein kinase receptor R3	1.04267	0.958925	1.13373	0.327987	0.602949	1
ACY1	Aminoacylase-1	0.987801	0.954762	1.02198	0.479478	0.736938	1
ACY3	N-acyl-aromatic-L-amino acid amidohydrolase	1.03921	0.995094	1.08529	0.082246	0.28165	1
ACYP1	Acylphosphatase-1	0.977286	0.942493	1.01336	0.214146	0.479892	1
ADA	Adenosine deaminase	0.980261	0.926032	1.03767	0.492315	0.744869	1
ADA2	Adenosine deaminase 2	1.00036	0.953073	1.04999	0.988486	0.996358	1
ADAM12	Disintegrin and metalloproteinase domain-containing protein 12	0.93429	0.869792	1.00357	0.0625553	0.242654	1
ADAM15	Disintegrin and metalloproteinase domain-containing protein 15	1.03458	0.966995	1.1069	0.323968	0.600299	1
ADAM22	Disintegrin and metalloproteinase domain-containing protein 22	1.1253	1.06058	1.19396	9.38167e-05	0.00496546	0.2731
ADAM23	Disintegrin and metalloproteinase domain-containing protein 23	1.07767	1.01611	1.14296	0.0126881	0.111531	1
ADAM8	Disintegrin and metalloproteinase domain-containing protein 8	0.980959	0.914597	1.05214	0.590621	0.800836	1
ADAM9	Disintegrin and metalloproteinase domain-containing protein 9	1.00906	0.933235	1.09104	0.821004	0.92098	1
ADAMTS1	A disintegrin and metalloproteinase with thrombospondin motifs 1	1.04299	0.965373	1.12686	0.286035	0.5626	1
ADAMTS13	A disintegrin and metalloproteinase with thrombospondin motifs 13	0.970775	0.888237	1.06098	0.51294	0.756112	1
ADAMTS15	A disintegrin and metalloproteinase with thrombospondin motifs 15	0.956318	0.909349	1.00571	0.0821516	0.28165	1
ADAMTS16	A disintegrin and metalloproteinase with thrombospondin motifs 16	1.10591	1.03697	1.17945	0.0021751	0.0465008	1
ADAMTS4	A disintegrin and metalloproteinase with thrombospondin motifs 4	0.974667	0.911736	1.04194	0.451165	0.711791	1
ADAMTS8	A disintegrin and metalloproteinase with thrombospondin motifs 8	1.08633	1.03797	1.13693	0.000364672	0.0151651	1
ADAMTSL2	ADAMTS-like protein 2	0.954466	0.891225	1.02219	0.182733	0.447301	1
ADAMTSL4	ADAMTS-like protein 4	1.02364	0.926407	1.13108	0.646329	0.835093	1
ADAMTSL5	ADAMTS-like protein 5	1.03901	0.978714	1.10302	0.209623	0.475613	1
ADCYAP1R1	Pituitary adenylate cyclase-activating polypeptide type I receptor	1.01688	0.954559	1.08328	0.603886	0.809725	1
ADD1	Alpha-adducin	0.968544	0.936588	1.00159	0.0618759	0.240803	1
ADGRB3	Adhesion G protein-coupled receptor B3	1.01828	0.956289	1.08428	0.571928	0.789148	1
ADGRD1	Adhesion G-protein coupled receptor D1	1.00208	0.944215	1.06349	0.945391	0.981256	1
ADGRE1	Adhesion G protein-coupled receptor E1	1.00975	0.966395	1.05506	0.664666	0.847872	1
ADGRE2	Adhesion G protein-coupled receptor E2	1.02973	0.957572	1.10733	0.429311	0.696259	1
ADGRE5	Adhesion G protein-coupled receptor E5	1.00088	0.9359	1.07037	0.979495	0.993893	1
ADGRF5	Adhesion G protein-coupled receptor F5	0.931788	0.853144	1.01768	0.116322	0.34521	1
ADGRG1	Adhesion G-protein coupled receptor G1	1.01865	0.992321	1.04568	0.166634	0.42342	1
ADGRG2	Adhesion G-protein coupled receptor G2	0.891886	0.825507	0.963602	0.0037363	0.0591107	1
ADGRV1	Adhesion G-protein coupled receptor V1	0.997697	0.963331	1.03329	0.897412	0.95621	1
ADH1B	All-trans-retinol dehydrogenase	1.01493	0.983541	1.04732	0.355194	0.628305	1
ADH4	All-trans-retinol dehydrogenase [NAD(+)] ADH4	1.0181	0.992307	1.04456	0.17065	0.43047	1
ADIPOQ	Adiponectin	0.970117	0.938368	1.00294	0.0739216	0.263849	1
ADM	Pro-adrenomedullin	1.07479	0.994005	1.16213	0.0704249	0.256901	1
ADRA2A	Alpha-2A adrenergic receptor	1.01783	0.98349	1.05338	0.312793	0.59017	1
AFAP1	Actin filament-associated protein 1	1.00003	0.971847	1.02902	0.998503	0.998702	1
AFM	Afamin	1.03512	0.922462	1.16153	0.55714	0.781231	1
AFP	Alpha-fetoprotein	0.954743	0.924257	0.986235	0.00515581	0.0717695	1
AGBL2	Cytosolic carboxypeptidase 2	1.02253	0.995693	1.05009	0.100616	0.319764	1
AGER	Advanced glycosylation end product-specific receptor	1.06262	1.00929	1.11877	0.020779	0.14199	1
AGR2	Anterior gradient protein 2 homolog	0.994037	0.972714	1.01583	0.588798	0.800182	1
AGR3	Anterior gradient protein 3	1.00996	0.97455	1.04666	0.586234	0.799685	1
AGRN	Agrin	0.91016	0.857045	0.966566	0.0021516	0.0465008	1
AGRP	Agouti-related protein	0.968076	0.930574	1.00709	0.107486	0.329706	1
AGT	Angiotensinogen	0.978502	0.87632	1.0926	0.699341	0.864818	1
AGXT	Serine--pyruvate aminotransferase	0.989379	0.962524	1.01698	0.446967	0.709831	1
AHCY	Adenosylhomocysteinase	0.991578	0.961649	1.02244	0.588563	0.800182	1
AHNAK	Neuroblast differentiation-associated protein AHNAK	0.979543	0.909945	1.05446	0.58255	0.79765	1
AHNAK2	Protein AHNAK2	1.02427	0.945761	1.10931	0.555547	0.780877	1
AHSA1	Activator of 90 kDa heat shock protein ATPase homolog 1	0.980735	0.945881	1.01687	0.292049	0.57019	1
AHSG	Alpha-2-HS-glycoprotein	1.04451	0.955899	1.14133	0.335657	0.608026	1
AHSP	Alpha-hemoglobin-stabilizing protein	1.01153	0.986502	1.0372	0.369791	0.642643	1
AIDA	Axin interactor, dorsalization-associated protein	0.996136	0.968306	1.02477	0.788874	0.905883	1
AIF1	Allograft inflammatory factor 1	0.977506	0.939128	1.01745	0.265571	0.54175	1
AIF1L	Allograft inflammatory factor 1-like	0.986036	0.943507	1.03048	0.531873	0.766797	1
AIFM1	Apoptosis-inducing factor 1, mitochondrial	0.985086	0.96586	1.0047	0.13514	0.378932	1
AK1	Adenylate kinase isoenzyme 1	1.01053	0.978218	1.04391	0.527496	0.76577	1
AK2	Adenylate kinase 2, mitochondrial	0.977387	0.95596	0.999294	0.0431319	0.199448	1
AKAP12	A-kinase anchor protein 12	0.956496	0.849993	1.07634	0.460209	0.720321	1
AKR1B1	Aldo-keto reductase family 1 member B1	0.978518	0.951017	1.00681	0.135408	0.379011	1
AKR1B10	Aldo-keto reductase family 1 member B10	0.995769	0.95836	1.03464	0.82817	0.925401	1
AKR1C4	Aldo-keto reductase family 1 member C4	0.984681	0.944931	1.0261	0.462775	0.721172	1
AKR7L	Aflatoxin B1 aldehyde reductase member 4	1.02766	0.991821	1.0648	0.131926	0.375323	1
AKT1S1	Proline-rich AKT1 substrate 1	0.969543	0.939302	1.00076	0.0557304	0.227549	1
AKT2	RAC-beta serine/threonine-protein kinase	0.973774	0.955857	0.992026	0.00503105	0.0713311	1
AKT3	RAC-gamma serine/threonine-protein kinase	0.965317	0.930916	1.00099	0.0565761	0.229058	1
ALCAM	CD166 antigen	0.950777	0.853918	1.05862	0.357171	0.629959	1
ALDH1A1	Retinal dehydrogenase 1	1.01256	0.974619	1.05199	0.521699	0.761618	1
ALDH2	Aldehyde dehydrogenase, mitochondrial	1.04824	1.00087	1.09786	0.0458375	0.204338	1
ALDH3A1	Aldehyde dehydrogenase, dimeric NADP-preferring	1.00872	0.977804	1.04061	0.584619	0.79882	1
ALDH5A1	Succinate-semialdehyde dehydrogenase, mitochondrial	0.9586	0.91134	1.00831	0.101173	0.320126	1
ALMS1	Alstrom syndrome protein 1	1.03034	0.974162	1.08975	0.296116	0.573898	1
ALPI	Intestinal-type alkaline phosphatase	1.00687	0.987488	1.02663	0.49004	0.744348	1
ALPP	Alkaline phosphatase, placental type	0.986573	0.967402	1.00612	0.176948	0.440557	1
AMBN	Ameloblastin	0.910806	0.840739	0.986713	0.0221653	0.144996	1
AMBP	Protein AMBP	1.15153	1.03804	1.27743	0.0076948	0.085789	1
AMDHD2	N-acetylglucosamine-6-phosphate deacetylase	0.992891	0.906747	1.08722	0.877547	0.946254	1
AMFR	E3 ubiquitin-protein ligase AMFR	1.00251	0.970046	1.03607	0.881226	0.948017	1
AMIGO1	Amphoterin-induced protein 1	0.967192	0.921433	1.01522	0.177327	0.440557	1
AMIGO2	Amphoterin-induced protein 2	1.06373	0.972969	1.16296	0.174532	0.437285	1
AMN	Protein amnionless	1.01279	0.96854	1.05906	0.577126	0.793582	1
AMOT	Angiomotin	0.961633	0.903604	1.02339	0.217966	0.482509	1
AMOTL2	Angiomotin-like protein 2	0.983503	0.936305	1.03308	0.507374	0.754899	1
AMPD3	AMP deaminase 3	1.01104	0.978163	1.04502	0.515097	0.756914	1
AMY2A	Pancreatic alpha-amylase	1.04434	0.999198	1.09151	0.0543027	0.225462	1
AMY2B	Alpha-amylase 2B	1.05667	1.01083	1.1046	0.01486	0.11826	1
ANG	Angiogenin	1.03233	0.969179	1.09959	0.323194	0.599963	1
ANGPT1	Angiopoietin-1	0.998951	0.974444	1.02407	0.934013	0.975219	1
ANGPT2	Angiopoietin-2	1.00732	0.953399	1.0643	0.794932	0.908539	1
ANGPTL1	Angiopoietin-related protein 1	0.990076	0.920452	1.06497	0.788622	0.905883	1
ANGPTL2	Angiopoietin-related protein 2	0.998825	0.947981	1.0524	0.964818	0.988576	1
ANGPTL3	Angiopoietin-related protein 3	0.955193	0.899264	1.0146	0.136443	0.380811	1
ANGPTL4	Angiopoietin-related protein 4	1.02247	0.976238	1.07088	0.346609	0.619385	1
ANGPTL7	Angiopoietin-related protein 7	0.955849	0.902942	1.01186	0.120114	0.353898	1
ANK2	Ankyrin-2	0.995956	0.961754	1.03137	0.820189	0.920775	1
ANKMY2	Ankyrin repeat and MYND domain-containing protein 2	0.965689	0.937266	0.994974	0.0219897	0.144497	1
ANKRA2	Ankyrin repeat family A protein 2	1.01235	0.968326	1.05838	0.588413	0.800182	1
ANKRD54	Ankyrin repeat domain-containing protein 54	0.973476	0.938531	1.00972	0.149508	0.400753	1
ANP32C	Acidic leucine-rich nuclear phosphoprotein 32 family member C	1.02501	0.963095	1.09091	0.437059	0.703306	1
ANPEP	Aminopeptidase N	0.962402	0.891239	1.03925	0.328175	0.602949	1
ANXA1	Annexin A1	1.03427	0.980255	1.09126	0.218235	0.482737	1
ANXA10	Annexin A10	0.976499	0.951183	1.00249	0.0759671	0.268201	1
ANXA11	Annexin A11	0.984522	0.954076	1.01594	0.330424	0.604445	1
ANXA2	Annexin A2	1.01206	0.978177	1.04713	0.490096	0.744348	1
ANXA3	Annexin A3	0.972671	0.944633	1.00154	0.0633387	0.242924	1
ANXA4	Annexin A4	0.981808	0.954146	1.01027	0.207994	0.474322	1
ANXA5	Annexin A5	0.993142	0.925236	1.06603	0.848957	0.934687	1
AOC1	Amiloride-sensitive amine oxidase [copper-containing]	1.00168	0.964217	1.0406	0.931171	0.974349	1
AOC3	Membrane primary amine oxidase	1.09298	1.01838	1.17304	0.0137005	0.114168	1
AP1G2	AP-1 complex subunit gamma-like 2	0.95567	0.928113	0.984046	0.00238681	0.0485874	1
AP2B1	AP-2 complex subunit beta	0.952389	0.906625	1.00046	0.0521856	0.218579	1
AP3B1	AP-3 complex subunit beta-1	0.964829	0.93582	0.994738	0.0215186	0.144054	1
AP3S2	AP-3 complex subunit sigma-2	0.952899	0.907888	1.00014	0.0506749	0.214741	1
APBB1IP	Amyloid beta A4 precursor protein-binding family B member 1-interacting protein	1.02273	0.978102	1.06939	0.323477	0.599963	1
APCS	Serum amyloid P-component	1.02656	0.955604	1.10279	0.473136	0.731438	1
APEX1	DNA-(apurinic or apyrimidinic site) endonuclease	0.989128	0.955327	1.02413	0.537764	0.771908	1
APLP1	Amyloid-like protein 1	1.03454	0.992735	1.0781	0.106629	0.328748	1
APOA1	Apolipoprotein A-I	0.962034	0.879685	1.05209	0.39657	0.666055	1
APOA2	Apolipoprotein A-II	0.977883	0.932387	1.0256	0.357504	0.629959	1
APOA4	Apolipoprotein A-IV	1.08239	1.01044	1.15946	0.0240773	0.150406	1
APOB	Apolipoprotein B-100	1.02445	0.922755	1.13736	0.650628	0.838208	1
APOBR	Apolipoprotein B receptor	1.03721	0.980523	1.09718	0.202626	0.470274	1
APOC1	Apolipoprotein C-I	0.995999	0.935522	1.06039	0.900174	0.958451	1
APOD	Apolipoprotein D	1.04076	0.980877	1.10429	0.186384	0.451166	1
APOE	Apolipoprotein E	0.9743	0.940708	1.00909	0.14583	0.39674	1
APOF	Apolipoprotein F	1.06939	0.985554	1.16036	0.107255	0.329694	1
APOH	Beta-2-glycoprotein 1	0.985974	0.931654	1.04346	0.625155	0.822492	1
APOL1	Apolipoprotein L1	0.95476	0.914552	0.996735	0.0349453	0.180726	1
APOM	Apolipoprotein M	0.989112	0.917292	1.06656	0.775908	0.901664	1
APP	Amyloid-beta precursor protein	0.990142	0.959482	1.02178	0.537041	0.771908	1
APPL2	DCC-interacting protein 13-beta	0.972504	0.952132	0.993312	0.00984319	0.0977936	1
APRT	Adenine phosphoribosyltransferase	0.991241	0.94866	1.03573	0.694543	0.861813	1
ARAF	Serine/threonine-protein kinase A-Raf	0.984084	0.949508	1.01992	0.379288	0.651391	1
AREG	Amphiregulin	0.903679	0.856448	0.953516	0.000217359	0.00958687	0.632733
ARF6	ADP-ribosylation factor 6	0.989883	0.968367	1.01188	0.364453	0.637958	1
ARFIP1	Arfaptin-1	0.9511	0.919145	0.984165	0.00403502	0.0618208	1
ARG1	Arginase-1	1.01965	0.979737	1.06118	0.339539	0.612366	1
ARG2	Arginase-2, mitochondrial	0.980909	0.926521	1.03849	0.507761	0.754899	1
ARHGAP1	Rho GTPase-activating protein 1	0.963706	0.920919	1.00848	0.110606	0.333997	1
ARHGAP25	Rho GTPase-activating protein 25	0.979014	0.945875	1.01331	0.227352	0.496823	1
ARHGAP30	Rho GTPase-activating protein 30	1.01067	0.95178	1.07321	0.728891	0.876473	1
ARHGAP45	Rho GTPase-activating protein 45	0.962945	0.935584	0.991106	0.0102453	0.100081	1
ARHGAP5	Rho GTPase-activating protein 5	0.982637	0.95133	1.01497	0.289002	0.56657	1
ARHGEF1	Rho guanine nucleotide exchange factor 1	0.969488	0.944199	0.995455	0.0215744	0.144054	1
ARHGEF10	Rho guanine nucleotide exchange factor 10	0.957572	0.933961	0.981779	0.000664912	0.0227295	1
ARHGEF12	Rho guanine nucleotide exchange factor 12	0.975388	0.956332	0.994825	0.0133083	0.11302	1
ARHGEF5	Rho guanine nucleotide exchange factor 5	1.01515	0.982402	1.04899	0.368767	0.642482	1
ARID3A	AT-rich interactive domain-containing protein 3A	1.07339	1.01032	1.1404	0.0218951	0.144201	1
ARID4B	AT-rich interactive domain-containing protein 4B	1.00946	0.959725	1.06177	0.714949	0.872958	1
ARL13B	ADP-ribosylation factor-like protein 13B	0.954316	0.921723	0.988061	0.00835321	0.0902443	1
ARL2BP	ADP-ribosylation factor-like protein 2-binding protein	0.935105	0.880867	0.992684	0.0277463	0.161216	1
ARMCX2	Armadillo repeat-containing X-linked protein 2	0.989475	0.94947	1.03117	0.615313	0.816014	1
ARNT	Aryl hydrocarbon receptor nuclear translocator	1.00743	0.95222	1.06584	0.796895	0.909297	1
ARNTL	Aryl hydrocarbon receptor nuclear translocator-like protein 1	1.03901	0.99055	1.08983	0.116335	0.34521	1
ARSA	Arylsulfatase A	0.936529	0.894585	0.98044	0.00503193	0.0713311	1
ARSB	Arylsulfatase B	0.96676	0.931522	1.00333	0.0743407	0.264536	1
ART3	Ecto-ADP-ribosyltransferase 3	1.21045	1.14061	1.28456	2.99858e-10	3.00996e-08	8.72888e-07
ART5	Ecto-ADP-ribosyltransferase 5	0.982609	0.945288	1.0214	0.374518	0.646632	1
ARTN	Artemin	1.01511	0.967984	1.06452	0.536423	0.771506	1
ASAH1	Acid ceramidase	0.990497	0.941385	1.04217	0.712858	0.871741	1
ASAH2	Neutral ceramidase	1.0283	0.988853	1.06931	0.162032	0.418152	1
ASGR1	Asialoglycoprotein receptor 1	1.00705	0.939113	1.07989	0.843812	0.931489	1
ASGR2	Asialoglycoprotein receptor 2	0.984851	0.900188	1.07748	0.739248	0.880504	1
ASPN	Asporin	1.03131	0.946778	1.1234	0.479795	0.737036	1
ASPSCR1	Tether containing UBX domain for GLUT4	0.96121	0.928121	0.995479	0.0268598	0.158269	1
ASRGL1	Isoaspartyl peptidase/L-asparaginase	0.97267	0.949905	0.995979	0.0218234	0.144054	1
ASS1	Argininosuccinate synthase	1.03687	1.0048	1.06996	0.0239154	0.149715	1
ATF2	Cyclic AMP-dependent transcription factor ATF-2	0.999148	0.968346	1.03093	0.957444	0.987039	1
ATF4	Cyclic AMP-dependent transcription factor ATF-4	0.95889	0.891332	1.03157	0.260082	0.536306	1
ATG16L1	Autophagy-related protein 16-1	0.964844	0.938791	0.99162	0.0103912	0.101167	1
ATG4A	Cysteine protease ATG4A	0.985828	0.952059	1.0208	0.422192	0.689335	1
ATOX1	Copper transport protein ATOX1	0.969927	0.942257	0.99841	0.0386614	0.190376	1
ATP1B1	Sodium/potassium-transporting ATPase subunit beta-1	1.00502	0.955869	1.05669	0.84486	0.931692	1
ATP1B2	Sodium/potassium-transporting ATPase subunit beta-2	1.06515	0.984967	1.15186	0.113954	0.340947	1
ATP1B3	Sodium/potassium-transporting ATPase subunit beta-3	0.981607	0.921721	1.04538	0.563252	0.785862	1
ATP1B4	Protein ATP1B4	0.979513	0.922687	1.03984	0.497247	0.748441	1
ATP2B4	Plasma membrane calcium-transporting ATPase 4	0.994974	0.956999	1.03446	0.799671	0.910736	1
ATP5F1D	ATP synthase subunit delta, mitochondrial	0.975386	0.92878	1.02433	0.318449	0.595379	1
ATP5IF1	ATPase inhibitor, mitochondrial	0.978942	0.960663	0.997568	0.0268805	0.158269	1
ATP5PO	ATP synthase subunit O, mitochondrial	0.993509	0.943994	1.04562	0.802858	0.912294	1
ATP6AP2	Renin receptor	0.976108	0.924646	1.03043	0.381531	0.652165	1
ATP6V1D	V-type proton ATPase subunit D	1.01449	0.936364	1.09913	0.725008	0.875174	1
ATP6V1F	V-type proton ATPase subunit F	0.980158	0.949978	1.0113	0.209139	0.474885	1
ATP6V1G1	V-type proton ATPase subunit G 1	0.957587	0.926527	0.989689	0.00999325	0.0989467	1
ATP6V1G2	V-type proton ATPase subunit G 2	0.995065	0.969667	1.02113	0.707612	0.870976	1
ATRAID	All-trans retinoic acid-induced differentiation factor	1.05246	0.971966	1.13962	0.20784	0.474322	1
ATRN	Attractin, Isoform 2	1.15415	1.00154	1.33	0.0475587	0.209445	1
ATXN10	Ataxin-10	0.987542	0.959377	1.01653	0.395757	0.665543	1
ATXN2	Ataxin-2	1.00598	0.983171	1.02931	0.610435	0.812518	1
ATXN2L	Ataxin-2-like protein	0.945073	0.899428	0.993035	0.0253029	0.154093	1
ATXN3	Ataxin-3	0.986955	0.950816	1.02447	0.490249	0.744348	1
AXIN1	Axin-1	0.9707	0.950387	0.991448	0.00585162	0.0755788	1
AXL	Tyrosine-protein kinase receptor UFO	0.985992	0.912913	1.06492	0.719563	0.874157	1
AZI2	5-azacytidine-induced protein 2	0.930486	0.892642	0.969935	0.000671501	0.0227295	1
AZU1	Azurocidin	0.998305	0.971528	1.02582	0.902656	0.95969	1
B2M	Beta-2-microglobulin	0.933354	0.866024	1.00592	0.0709979	0.25744	1
B3GAT3	Galactosylgalactosylxylosylprotein 3-beta-glucuronosyltransferase 3	1.00999	0.895953	1.13853	0.870872	0.944691	1
B3GNT7	UDP-GlcNAc:betaGal beta-1,3-N-acetylglucosaminyltransferase 7	1.03853	0.973381	1.10804	0.252717	0.529251	1
B4GALT1	Beta-1,4-galactosyltransferase 1	1.03997	0.96467	1.12116	0.306748	0.583538	1
B4GAT1	Beta-1,4-glucuronyltransferase 1	1.01482	0.931442	1.10567	0.736592	0.880362	1
BABAM1	BRISC and BRCA1-A complex member 1	0.988528	0.909435	1.0745	0.786253	0.905847	1
BACH1	Transcription regulator protein BACH1	0.965633	0.93943	0.992567	0.0127201	0.111531	1
BAG3	BAG family molecular chaperone regulator 3	1.02645	0.974487	1.08118	0.324687	0.600868	1
BAG4	BAG family molecular chaperone regulator 4	0.960144	0.915451	1.00702	0.0944379	0.308194	1
BAG6	Large proline-rich protein BAG6	0.961777	0.909061	1.01755	0.175387	0.438617	1
BAIAP2	Brain-specific angiogenesis inhibitor 1-associated protein 2	0.990598	0.959109	1.02312	0.566537	0.785862	1
BAMBI	BMP and activin membrane-bound inhibitor homolog	0.929007	0.864304	0.998555	0.0455795	0.204338	1
BANK1	B-cell scaffold protein with ankyrin repeats	0.973742	0.955119	0.992729	0.00692034	0.0818906	1
BAP18	Chromatin complexes subunit BAP18	0.962946	0.93127	0.9957	0.0269296	0.158269	1
BATF	Basic leucine zipper transcriptional factor ATF-like	1.00018	0.971167	1.03006	0.990523	0.99772	1
BAX	Apoptosis regulator BAX	0.982509	0.96005	1.00549	0.134741	0.3786	1
BCAM	Basal cell adhesion molecule	1.06551	0.978199	1.16061	0.14576	0.39674	1
BCAN	Brevican core protein	1.10964	1.0446	1.17873	0.000735423	0.0245063	1
BCAT1	Branched-chain-amino-acid aminotransferase, cytosolic	0.982337	0.909011	1.06158	0.652529	0.839007	1
BCAT2	Branched-chain-amino-acid aminotransferase, mitochondrial	1.0374	0.990384	1.08666	0.120738	0.354659	1
BCHE	Cholinesterase	1.05501	0.965643	1.15265	0.235696	0.505982	1
BCL2	Apoptosis regulator Bcl-2	0.9849	0.942615	1.02908	0.496791	0.748142	1
BCL2L1	Bcl-2-like protein 1	0.975348	0.952305	0.998949	0.040738	0.194089	1
BCL2L11	Bcl-2-like protein 11, Isoform BimL	0.993347	0.944836	1.04435	0.793861	0.90814	1
BCL2L15	Bcl-2-like protein 15	1.03906	0.997373	1.08249	0.0666381	0.248203	1
BCL7A	B-cell CLL/lymphoma 7 protein family member A	1.01587	0.978269	1.05491	0.413297	0.680966	1
BCL7B	B-cell CLL/lymphoma 7 protein family member B	1.00191	0.951046	1.05549	0.942828	0.979855	1
BCR	Breakpoint cluster region protein	0.976015	0.954414	0.998104	0.0334895	0.177897	1
BDNF	Brain-derived neurotrophic factor	0.984571	0.957084	1.01285	0.281754	0.558329	1
BECN1	Beclin-1	0.947722	0.910787	0.986155	0.0081109	0.0884889	1
BEX3	Protein BEX3	0.990236	0.939022	1.04424	0.717251	0.873796	1
BGLAP	Osteocalcin	1.00648	0.979098	1.03463	0.646128	0.835093	1
BGN	Biglycan	0.995276	0.977502	1.01337	0.606548	0.811068	1
BHLHE40	Class E basic helix-loop-helix protein 40	0.978105	0.944942	1.01243	0.208402	0.474322	1
BHMT2	S-methylmethionine--homocysteine S-methyltransferase BHMT2	0.959302	0.872933	1.05422	0.388056	0.65638	1
BID	BH3-interacting domain death agonist	0.989294	0.959324	1.0202	0.492833	0.745064	1
BIN2	Bridging integrator 2	0.968373	0.946545	0.990704	0.00572966	0.0755788	1
BIRC2	Baculoviral IAP repeat-containing protein 2	0.969356	0.937972	1.00179	0.0638166	0.243473	1
BLMH	Bleomycin hydrolase	0.97355	0.911349	1.04	0.426172	0.693452	1
BLNK	B-cell linker protein	0.962641	0.907666	1.02094	0.20441	0.472251	1
BLOC1S2	Biogenesis of lysosome-related organelles complex 1 subunit 2	1.01495	0.9818	1.04923	0.381032	0.651822	1
BLOC1S3	Biogenesis of lysosome-related organelles complex 1 subunit 3	0.922663	0.871906	0.976375	0.00530025	0.0726126	1
BLVRB	Flavin reductase	1.00655	0.975666	1.0384	0.681532	0.854975	1
BMP10	Bone morphogenetic protein 10	1.0478	0.963214	1.13981	0.276939	0.554831	1
BMP4	Bone morphogenetic protein 4	1.05636	1.01025	1.10459	0.0160583	0.123406	1
BMP6	Bone morphogenetic protein 6	1.01645	0.964343	1.07138	0.543336	0.77608	1
BMPER	BMP-binding endothelial regulator protein	0.995777	0.897198	1.10519	0.936584	0.97704	1
BNIP2	BCL2/adenovirus E1B 19 kDa protein-interacting protein 2	0.907577	0.846769	0.972751	0.00612859	0.0772308	1
BNIP3L	BCL2/adenovirus E1B 19 kDa protein-interacting protein 3-like	0.946311	0.896772	0.998586	0.0442627	0.202592	1
BOC	Brother of CDO	1.09628	1.00067	1.20103	0.0483397	0.211287	1
BOLA1	BolA-like protein 1	0.967143	0.924877	1.01134	0.142824	0.391119	1
BOLA2_BOLA2B	BolA-like protein 2	0.984953	0.941918	1.02996	0.505973	0.754899	1
BPIFB1	BPI fold-containing family B member 1	0.981974	0.950932	1.01403	0.267038	0.543447	1
BPIFB2	BPI fold-containing family B member 2	0.979681	0.94254	1.01828	0.297838	0.575535	1
BRAP	BRCA1-associated protein	0.979099	0.958138	1.00052	0.0557472	0.227549	1
BRD1	Bromodomain-containing protein 1	1.00481	0.927326	1.08877	0.906712	0.962483	1
BRD2	Bromodomain-containing protein 2	0.984717	0.918312	1.05592	0.665476	0.848161	1
BRD3	Bromodomain-containing protein 3	0.995702	0.946042	1.04797	0.868941	0.944643	1
BRDT	Bromodomain testis-specific protein	0.93927	0.879254	1.00338	0.0629171	0.242654	1
BRK1	Protein BRICK1	0.972444	0.928005	1.01901	0.241636	0.515571	1
BRME1	Break repair meiotic recombinase recruitment factor 1	1.00497	0.946603	1.06693	0.871024	0.944691	1
BRSK2	Serine/threonine-protein kinase BRSK2	0.914729	0.85827	0.974903	0.00610757	0.0772308	1
BSG	Basigin	1.12484	1.01589	1.24547	0.0236124	0.149028	1
BSND	Barttin	0.977954	0.909876	1.05113	0.544814	0.776417	1
BST1	ADP-ribosyl cyclase/cyclic ADP-ribose hydrolase 2	0.982656	0.940761	1.02642	0.431257	0.697826	1
BST2	Bone marrow stromal antigen 2	0.929718	0.892553	0.968431	0.000463282	0.0177449	1
BTC	Probetacellulin	0.958933	0.931875	0.986778	0.00408577	0.0619463	1
BTD	Biotinidase	1.04775	0.933593	1.17587	0.428059	0.695745	1
BTLA	B- and T-lymphocyte attenuator	0.996152	0.96851	1.02458	0.78829	0.905883	1
BTN1A1	Butyrophilin subfamily 1 member A1	1.01857	0.957019	1.08409	0.562819	0.785862	1
BTN2A1	Butyrophilin subfamily 2 member A1	1.01482	0.937634	1.09836	0.71552	0.872958	1
BTN3A2	Butyrophilin subfamily 3 member A2	0.964596	0.912779	1.01935	0.200709	0.468195	1
BTNL10	Butyrophilin-like protein 10	0.992511	0.932533	1.05635	0.81315	0.917117	1
C19orf12	Protein C19orf12	0.993346	0.962156	1.02555	0.681689	0.854975	1
C1GALT1C1	C1GALT1-specific chaperone 1	1.04327	0.966592	1.12603	0.276773	0.554831	1
C1QA	Complement C1q subcomponent subunit A	1.03989	0.948029	1.14066	0.407109	0.67681	1
C1QBP	Complement component 1 Q subcomponent-binding protein, mitochondrial	0.966644	0.933022	1.00148	0.0603408	0.238334	1
C1QL2	Complement C1q-like protein 2	0.931763	0.881071	0.985372	0.0132749	0.11302	1
C1QTNF1	Complement C1q tumor necrosis factor-related protein 1	1.02168	0.97355	1.07219	0.38364	0.654533	1
C1QTNF5	Complement C1q tumor necrosis factor-related protein 5	0.987379	0.923994	1.05511	0.707498	0.870976	1
C1QTNF6	Complement C1q tumor necrosis factor-related protein 6	0.966319	0.895865	1.04231	0.375056	0.647177	1
C1QTNF9	Complement C1q and tumor necrosis factor-related protein 9A	1.02636	0.97647	1.07879	0.30614	0.583538	1
C1R	Complement C1r subcomponent	0.999491	0.882061	1.13256	0.993635	0.998517	1
C1RL	Complement C1r subcomponent-like protein	0.99088	0.877347	1.1191	0.882686	0.948198	1
C1S	Complement C1s subcomponent	0.992608	0.887112	1.11065	0.897022	0.956144	1
C2	Complement C2	1.01302	0.92423	1.11035	0.782205	0.904648	1
C2CD2L	Phospholipid transfer protein C2CD2L	0.9851	0.936283	1.03646	0.562651	0.785862	1
C2orf69	UPF0565 protein C2orf69	0.950539	0.91073	0.992089	0.0201338	0.139201	1
C3	Complement C3	0.997443	0.944633	1.05321	0.926497	0.97117	1
C4BPB	C4b-binding protein beta chain	1.00132	0.946696	1.0591	0.963247	0.988461	1
C5	Complement C5	0.935664	0.797978	1.09711	0.412887	0.680966	1
C7	Complement component C7	0.972862	0.904036	1.04693	0.462371	0.721172	1
C7orf50	Uncharacterized protein C7orf50	0.947904	0.859929	1.04488	0.281663	0.558329	1
C8B	Complement component C8 beta chain	0.951502	0.879729	1.02913	0.214083	0.479892	1
C9	Complement component C9	1.03555	0.99355	1.07933	0.0981932	0.315892	1
C9orf40	Uncharacterized protein C9orf40	1.01127	0.981826	1.0416	0.457262	0.717183	1
CA1	Carbonic anhydrase 1	1.03425	0.997408	1.07245	0.0687981	0.252334	1
CA11	Carbonic anhydrase-related protein 11	0.954783	0.890847	1.02331	0.190714	0.457682	1
CA12	Carbonic anhydrase 12	1.03666	0.971949	1.10568	0.273598	0.551554	1
CA13	Carbonic anhydrase 13	0.976357	0.957159	0.99594	0.0182018	0.131023	1
CA14	Carbonic anhydrase 14	1.09344	1.03347	1.15688	0.00190801	0.044081	1
CA2	Carbonic anhydrase 2	1.01731	0.987173	1.04836	0.263344	0.538717	1
CA3	Carbonic anhydrase 3	1.03141	0.996731	1.06729	0.0763401	0.268897	1
CA4	Carbonic anhydrase 4	1.04696	0.961074	1.14052	0.293338	0.571621	1
CA5A	Carbonic anhydrase 5A, mitochondrial	1.01673	0.993392	1.04062	0.161397	0.417545	1
CA6	Carbonic anhydrase 6	0.991069	0.958812	1.02441	0.595152	0.801938	1
CA7	Carbonic anhydrase 7	0.950053	0.884078	1.02095	0.162921	0.419561	1
CA8	Carbonic anhydrase-related protein	0.962146	0.875719	1.0571	0.421626	0.689335	1
CA9	Carbonic anhydrase 9	1.00058	0.957297	1.04582	0.979553	0.993893	1
CABP2	Calcium-binding protein 2	0.992101	0.955439	1.03017	0.67973	0.854771	1
CACNA1C	Voltage-dependent L-type calcium channel subunit alpha-1C	1.07747	0.997454	1.16391	0.0580576	0.23247	1
CACNA1H	Voltage-dependent T-type calcium channel subunit alpha-1H	0.985044	0.942742	1.02924	0.501029	0.751028	1
CACNB1	Voltage-dependent L-type calcium channel subunit beta-1	1.01405	0.972715	1.05713	0.51117	0.756112	1
CACNB3	Voltage-dependent L-type calcium channel subunit beta-3	0.957093	0.930737	0.984196	0.00208294	0.0459363	1
CACYBP	Calcyclin-binding protein	0.969947	0.947615	0.992806	0.0102446	0.100081	1
CADPS	Calcium-dependent secretion activator 1	0.96673	0.910723	1.02618	0.266469	0.5432	1
CALB1	Calbindin	1.09127	1.04081	1.14418	0.000299264	0.0128111	0.871157
CALB2	Calretinin	0.981111	0.912251	1.05517	0.607508	0.811068	1
CALCA	Calcitonin	0.999912	0.970379	1.03034	0.995406	0.998603	1
CALCB	Calcitonin gene-related peptide 2	0.949135	0.893392	1.00836	0.0909256	0.302496	1
CALCOCO1	Calcium-binding and coiled-coil domain-containing protein 1	0.979639	0.960693	0.998958	0.0389588	0.190376	1
CALCOCO2	Calcium-binding and coiled-coil domain-containing protein 2	0.974935	0.944728	1.00611	0.113934	0.340947	1
CALY	Neuron-specific vesicular protein calcyon	1.00073	0.937506	1.06822	0.982533	0.994502	1
CAMKK1	Calcium/calmodulin-dependent protein kinase kinase 1	0.940993	0.898135	0.985896	0.0105502	0.102032	1
CAMLG	Guided entry of tail-anchored proteins factor CAMLG	0.959253	0.917536	1.00287	0.0666763	0.248203	1
CAMSAP1	Calmodulin-regulated spectrin-associated protein 1	0.967993	0.947192	0.98925	0.00333372	0.0564214	1
CANT1	Soluble calcium-activated nucleotidase 1	0.877793	0.791244	0.97381	0.013851	0.114409	1
CAPG	Macrophage-capping protein	0.98094	0.947281	1.01579	0.280005	0.557139	1
CAPN3	Calpain-3	0.989498	0.929308	1.05359	0.74161	0.881824	1
CAPS	Calcyphosin	0.989845	0.965153	1.01517	0.428415	0.695936	1
CARHSP1	Calcium-regulated heat-stable protein 1	1.00711	0.966579	1.04933	0.735463	0.880362	1
CASC3	Protein CASC3	0.941931	0.890801	0.995996	0.0356511	0.183034	1
CASP1	Caspase-1	0.998313	0.9687	1.02883	0.912485	0.965424	1
CASP10	Caspase-10	0.968925	0.94085	0.997838	0.0353572	0.181846	1
CASP2	Caspase-2	0.967914	0.939166	0.997541	0.0339995	0.179298	1
CASP3	Caspase-3	0.976328	0.953942	0.99924	0.0429446	0.199163	1
CASP4	Caspase-4	0.990619	0.976468	1.00497	0.199148	0.466763	1
CASP7	Caspase-7	0.965756	0.938916	0.993365	0.015395	0.120949	1
CASP8	Caspase-8	0.999273	0.967148	1.03247	0.965213	0.988576	1
CASP9	Caspase-9	0.97569	0.938547	1.0143	0.213942	0.479892	1
CASQ2	Calsequestrin-2	1.00141	0.952444	1.0529	0.956	0.986499	1
CAT	Catalase	1.00444	0.961408	1.04939	0.84296	0.931489	1
CBLIF	Cobalamin binding intrinsic factor	1.01415	0.986418	1.04267	0.320519	0.59848	1
CBLN1	Cerebellin-1	0.976631	0.951229	1.00271	0.0786391	0.274154	1
CBLN4	Cerebellin-4	1.13597	1.06486	1.21182	0.000110792	0.0055606	0.322515
CBS	Cystathionine beta-synthase	0.991305	0.945513	1.03931	0.717408	0.873796	1
CBX2	Chromobox protein homolog 2	1.00141	0.940948	1.06575	0.964701	0.988576	1
CC2D1A	Coiled-coil and C2 domain-containing protein 1A	0.97449	0.94791	1.00181	0.0670265	0.24828	1
CCAR2	Cell cycle and apoptosis regulator protein 2	1.01601	0.971947	1.06208	0.482514	0.738873	1
CCDC134	Coiled-coil domain-containing protein 134	0.934343	0.889643	0.981288	0.00662364	0.0800459	1
CCDC28A	Coiled-coil domain-containing protein 28A	1.05753	0.97457	1.14756	0.179586	0.443406	1
CCDC50	Coiled-coil domain-containing protein 50	0.951577	0.921929	0.982178	0.00211504	0.0462923	1
CCDC80	Coiled-coil domain-containing protein 80	1.05835	0.997404	1.12302	0.0609184	0.238911	1
CCER2	Coiled-coil domain-containing glutamate-rich protein 2	0.9418	0.905665	0.979378	0.00266539	0.0507121	1
CCL11	Eotaxin	0.991946	0.939352	1.04748	0.771098	0.897866	1
CCL13	C-C motif chemokine 13	0.977486	0.948562	1.00729	0.137301	0.382106	1
CCL14	C-C motif chemokine 14	0.952641	0.905191	1.00258	0.06271	0.242654	1
CCL15	C-C motif chemokine 15	0.975357	0.930093	1.02282	0.303398	0.581429	1
CCL16	C-C motif chemokine 16	1.00688	0.967537	1.04783	0.735935	0.880362	1
CCL17	C-C motif chemokine 17	0.990558	0.968408	1.01321	0.410921	0.680132	1
CCL18	C-C motif chemokine 18	0.974555	0.946156	1.00381	0.0875931	0.294094	1
CCL19	C-C motif chemokine 19	1.00846	0.990118	1.02713	0.368492	0.642482	1
CCL2	C-C motif chemokine 2	0.998923	0.960064	1.03935	0.95754	0.987039	1
CCL20	C-C motif chemokine 20	0.985625	0.962054	1.00977	0.241025	0.515228	1
CCL21	C-C motif chemokine 21	0.987092	0.935826	1.04117	0.633025	0.825759	1
CCL22	C-C motif chemokine 22	0.946723	0.909267	0.985721	0.0078538	0.0866	1
CCL23	C-C motif chemokine 23	0.968568	0.922576	1.01685	0.19821	0.465499	1
CCL24	C-C motif chemokine 24	1.01301	0.988015	1.03864	0.310477	0.587397	1
CCL25	C-C motif chemokine 25	1.03019	0.988187	1.07397	0.161384	0.417545	1
CCL26	C-C motif chemokine 26	1.00433	0.981998	1.02716	0.706665	0.870744	1
CCL27	C-C motif chemokine 27	0.965681	0.934088	0.998342	0.0396097	0.191778	1
CCL28	C-C motif chemokine 28	1.02219	0.986323	1.05935	0.22849	0.497112	1
CCL3	C-C motif chemokine 3	0.979356	0.945924	1.01397	0.239149	0.512638	1
CCL4	C-C motif chemokine 4	1.00852	0.97616	1.04195	0.610117	0.812466	1
CCL5	C-C motif chemokine 5	0.993855	0.974047	1.01407	0.548442	0.778787	1
CCL7	C-C motif chemokine 7	0.956692	0.922492	0.99216	0.0171343	0.127565	1
CCL8	C-C motif chemokine 8	0.99991	0.966544	1.03443	0.99584	0.998603	1
CCN1	CCN family member 1	1.02486	0.995954	1.0546	0.0925222	0.304519	1
CCN2	CCN family member 2	0.999919	0.96404	1.03713	0.996545	0.998603	1
CCN3	CCN family member 3	1.01369	0.952441	1.07887	0.668974	0.849669	1
CCN4	CCN family member 4	0.957065	0.907864	1.00893	0.103151	0.324269	1
CCN5	CCN family member 5	1.12837	1.06839	1.19171	1.4666e-05	0.000992855	0.0426928
CCND2	G1/S-specific cyclin-D2	0.984082	0.922108	1.05022	0.628734	0.823692	1
CCNE1	G1/S-specific cyclin-E1	0.973616	0.948399	0.999503	0.0458141	0.204338	1
CCS	Copper chaperone for superoxide dismutase	1.01165	0.967893	1.05738	0.607674	0.811068	1
CCT5	T-complex protein 1 subunit epsilon	0.987508	0.942899	1.03423	0.59404	0.801938	1
CD101	Immunoglobulin superfamily member 2	1.04316	0.987109	1.10239	0.133738	0.377395	1
CD109	CD109 antigen	1.0058	0.945205	1.07028	0.855298	0.937944	1
CD14	Monocyte differentiation antigen CD14	0.958844	0.910498	1.00976	0.111358	0.335301	1
CD160	CD160 antigen	1.02949	0.985446	1.0755	0.192643	0.459227	1
CD163	Scavenger receptor cysteine-rich type 1 protein M130	1.03467	0.985982	1.08577	0.165754	0.422513	1
CD164	Sialomucin core protein 24	0.954259	0.88191	1.03254	0.244473	0.518672	1
CD164L2	CD164 sialomucin-like 2 protein	0.977667	0.91362	1.0462	0.513521	0.756112	1
CD177	CD177 antigen	1.00595	0.989713	1.02245	0.474935	0.733687	1
CD1C	T-cell surface glycoprotein CD1c	0.929696	0.854164	1.01191	0.0917554	0.303884	1
CD2	T-cell surface antigen CD2	0.953805	0.896197	1.01512	0.136755	0.381317	1
CD200	OX-2 membrane glycoprotein	1.04982	0.972049	1.13381	0.215687	0.480754	1
CD200R1	Cell surface glycoprotein CD200 receptor 1	0.966532	0.911215	1.02521	0.257591	0.535131	1
CD207	C-type lectin domain family 4 member K	0.935806	0.886516	0.987836	0.0162473	0.123701	1
CD209	CD209 antigen	0.965172	0.914837	1.01828	0.194561	0.460379	1
CD22	B-cell receptor CD22	0.999021	0.950923	1.04955	0.968955	0.989327	1
CD226	CD226 antigen	0.953751	0.900582	1.01006	0.105654	0.327538	1
CD244	Natural killer cell receptor 2B4	0.973465	0.902523	1.04998	0.486049	0.741556	1
CD248	Endosialin	1.08639	1.02413	1.15243	0.00592307	0.0755788	1
CD27	CD27 antigen	0.996692	0.948468	1.04737	0.89581	0.955719	1
CD274	Programmed cell death 1 ligand 1	1.01404	0.953087	1.07888	0.659419	0.845252	1
CD276	CD276 antigen	1.0305	0.971692	1.09287	0.31627	0.592828	1
CD28	T-cell-specific surface glycoprotein CD28	0.997125	0.941231	1.05634	0.922088	0.968732	1
CD2AP	CD2-associated protein	0.976571	0.945758	1.00839	0.147228	0.398295	1
CD300A	CMRF35-like molecule 8	0.934215	0.86348	1.01074	0.0902725	0.301012	1
CD300C	CMRF35-like molecule 6	0.982379	0.926004	1.04219	0.555456	0.780877	1
CD300E	CMRF35-like molecule 2	0.994856	0.946036	1.0462	0.840793	0.931335	1
CD300LF	CMRF35-like molecule 1	0.989797	0.957282	1.02342	0.547341	0.778445	1
CD300LG	CMRF35-like molecule 9	1.026	0.970063	1.08517	0.369502	0.642643	1
CD302	CD302 antigen	1.02425	0.957004	1.09622	0.489232	0.744348	1
CD33	Myeloid cell surface antigen CD33	0.983814	0.958521	1.00977	0.219421	0.483977	1
CD34	Hematopoietic progenitor cell antigen CD34	0.958125	0.878511	1.04495	0.333802	0.606806	1
CD36	Platelet glycoprotein 4	0.987657	0.937354	1.04066	0.64145	0.831742	1
CD38	ADP-ribosyl cyclase/cyclic ADP-ribose hydrolase 1	1.18292	1.10932	1.26139	2.96325e-07	2.39612e-05	0.000862601
CD3D	T-cell surface glycoprotein CD3 delta chain	0.999631	0.930978	1.07335	0.991889	0.998007	1
CD3E	T-cell surface glycoprotein CD3 epsilon chain	1.04274	0.973707	1.11667	0.231086	0.499771	1
CD3G	T-cell surface glycoprotein CD3 gamma chain	1.04	1.01157	1.06922	0.00554264	0.0743532	1
CD4	T-cell surface glycoprotein CD4	0.929169	0.863998	0.999256	0.0476967	0.209736	1
CD40	Tumor necrosis factor receptor superfamily member 5	0.963087	0.924102	1.00372	0.0744262	0.264536	1
CD40LG	CD40 ligand	0.979247	0.954307	1.00484	0.111108	0.335165	1
CD46	Membrane cofactor protein	1.02132	0.948807	1.09937	0.57454	0.791359	1
CD48	CD48 antigen	0.944776	0.882208	1.01178	0.104172	0.326419	1
CD5	T-cell surface glycoprotein CD5	0.98516	0.927929	1.04592	0.624377	0.822427	1
CD55	Complement decay-accelerating factor	1.05903	0.975459	1.14976	0.171458	0.431667	1
CD58	Lymphocyte function-associated antigen 3	1.1711	1.03813	1.3211	0.0102124	0.100081	1
CD59	CD59 glycoprotein	1.02345	0.931036	1.12503	0.631212	0.824342	1
CD5L	CD5 antigen-like	0.973273	0.926382	1.02254	0.28223	0.558513	1
CD6	T-cell differentiation antigen CD6	1.00617	0.967244	1.04667	0.759856	0.890284	1
CD63	CD63 antigen	0.965949	0.926663	1.0069	0.10198	0.321977	1
CD69	Early activation antigen CD69	0.97512	0.952281	0.998507	0.037201	0.187522	1
CD7	T-cell antigen CD7	0.944946	0.893973	0.998825	0.0453342	0.204338	1
CD70	CD70 antigen	0.981759	0.936341	1.02938	0.446184	0.709749	1
CD72	B-cell differentiation antigen CD72	0.977732	0.924067	1.03451	0.434266	0.701137	1
CD74	HLA class II histocompatibility antigen gamma chain	0.953906	0.898076	1.01321	0.125127	0.363024	1
CD79B	B-cell antigen receptor complex-associated protein beta chain	1.01799	0.97187	1.06629	0.451067	0.711791	1
CD80	T-lymphocyte activation antigen CD80	0.978438	0.912467	1.04918	0.540514	0.774458	1
CD82	CD82 antigen	0.949977	0.894833	1.00852	0.0925797	0.304519	1
CD83	CD83 antigen	1.02048	0.959617	1.08519	0.518241	0.759235	1
CD84	SLAM family member 5	0.975279	0.914134	1.04051	0.44859	0.71112	1
CD86	T-lymphocyte activation antigen CD86	1.02749	0.949088	1.11236	0.503105	0.752976	1
CD8A	T-cell surface glycoprotein CD8 alpha chain	0.991232	0.951643	1.03247	0.671917	0.850786	1
CD93	Complement component C1q receptor	1.07241	0.99984	1.15026	0.0505213	0.214741	1
CD99	CD99 antigen	0.955552	0.860084	1.06162	0.397207	0.666055	1
CD99L2	CD99 antigen-like protein 2	0.960436	0.881567	1.04636	0.355806	0.62849	1
CDA	Cytidine deaminase	1.0067	0.9587	1.05711	0.788698	0.905883	1
CDAN1	Codanin-1	0.998914	0.897205	1.11215	0.984179	0.994773	1
CDC123	Cell division cycle protein 123 homolog	0.983712	0.94683	1.02203	0.399635	0.669354	1
CDC25A	M-phase inducer phosphatase 1	1.02947	0.968089	1.09473	0.35448	0.627672	1
CDC26	Anaphase-promoting complex subunit CDC26	0.965103	0.933174	0.998125	0.0385122	0.190338	1
CDC27	Cell division cycle protein 27 homolog	0.962645	0.930198	0.996223	0.0295331	0.165967	1
CDC37	Hsp90 co-chaperone Cdc37	0.977386	0.953765	1.00159	0.0668593	0.24828	1
CDC42BPB	Serine/threonine-protein kinase MRCK beta	0.971046	0.949336	0.993253	0.0108708	0.103272	1
CDCP1	CUB domain-containing protein 1	0.974284	0.937885	1.0121	0.179898	0.443424	1
CDH1	Cadherin-1	0.976148	0.925748	1.02929	0.372094	0.644556	1
CDH15	Cadherin-15	1.05351	1.02255	1.08541	0.000614773	0.0224723	1
CDH17	Cadherin-17	0.997846	0.968048	1.02856	0.889132	0.951657	1
CDH2	Cadherin-2	0.990899	0.934595	1.05059	0.759357	0.890268	1
CDH22	Cadherin-22	0.945536	0.86627	1.03206	0.209959	0.476006	1
CDH23	Cadherin-23	1.05999	0.96842	1.16022	0.206272	0.474322	1
CDH3	Cadherin-3	0.68776	0.648936	0.728906	5.03e-19	6.8011e-18	1.46e-15
CDH4	Cadherin-4	0.996095	0.945623	1.04926	0.882741	0.948198	1
CDH5	Cadherin-5	1.02738	0.958781	1.10088	0.443634	0.708792	1
CDH6	Cadherin-6	1.05868	1.00259	1.11791	0.0400553	0.191778	1
CDHR1	Cadherin-related family member 1	1.04329	0.992294	1.0969	0.0974342	0.314447	1
CDHR2	Cadherin-related family member 2	1.01917	0.987692	1.05164	0.235543	0.505982	1
CDHR5	Cadherin-related family member 5	0.980362	0.927574	1.03615	0.482458	0.738873	1
CDK1	Cyclin-dependent kinase 1	1.01019	0.944861	1.08003	0.766377	0.894261	1
CDK5RAP3	CDK5 regulatory subunit-associated protein 3	0.972097	0.934002	1.01175	0.165305	0.422109	1
CDKL5	Cyclin-dependent kinase-like 5	0.99162	0.94582	1.03964	0.727253	0.876023	1
CDKN1A	Cyclin-dependent kinase inhibitor 1	0.979882	0.961229	0.998897	0.038211	0.190323	1
CDKN2D	Cyclin-dependent kinase 4 inhibitor D	0.9871	0.965513	1.00917	0.249783	0.525755	1
CDNF	Cerebral dopamine neurotrophic factor	1.03501	0.971335	1.10286	0.288143	0.565982	1
CDON	Cell adhesion molecule-related/down-regulated by oncogenes	1.04831	0.967245	1.13617	0.250579	0.526564	1
CDSN	Corneodesmosin	0.782209	0.745477	0.82075	7.81e-19	1.0239e-17	2.27e-15
CEACAM1	Carcinoembryonic antigen-related cell adhesion molecule 1	1.02874	0.941477	1.12409	0.530957	0.766295	1
CEACAM16	Carcinoembryonic antigen-related cell adhesion molecule 16	1.04563	1.01456	1.07765	0.00373543	0.0591107	1
CEACAM18	Carcinoembryonic antigen-related cell adhesion molecule 18	0.989961	0.956057	1.02507	0.570381	0.7883	1
CEACAM19	Carcinoembryonic antigen-related cell adhesion molecule 19	0.783933	0.738542	0.832114	1.33227e-15	1.93912e-13	3.87823e-12
CEACAM20	Carcinoembryonic antigen-related cell adhesion molecule 20	1.01966	0.965601	1.07675	0.483598	0.739155	1
CEACAM21	Carcinoembryonic antigen-related cell adhesion molecule 21	1.00027	0.976386	1.02474	0.982619	0.994502	1
CEACAM3	Carcinoembryonic antigen-related cell adhesion molecule 3	0.979281	0.936392	1.02413	0.359503	0.631734	1
CEACAM5	Carcinoembryonic antigen-related cell adhesion molecule 5	0.970827	0.938038	1.00476	0.0912172	0.30312	1
CEACAM6	Carcinoembryonic antigen-related cell adhesion molecule 6	1.03842	0.979734	1.10062	0.204016	0.471715	1
CEACAM8	Carcinoembryonic antigen-related cell adhesion molecule 8	1.01414	0.972749	1.05729	0.508987	0.755179	1
CEBPA	CCAAT/enhancer-binding protein alpha	0.942151	0.881498	1.00698	0.0792249	0.275419	1
CEBPB	CCAAT/enhancer-binding protein beta	1.00446	0.951295	1.0606	0.872477	0.944872	1
CELA2A	Chymotrypsin-like elastase family member 2A	1.03864	1.00031	1.07845	0.0481509	0.211209	1
CELA3A	Chymotrypsin-like elastase family member 3A	1.01026	0.975828	1.04591	0.563953	0.785862	1
CELSR2	Cadherin EGF LAG seven-pass G-type receptor 2	0.591867	0.544096	0.643833	7.9e-19	2.6499e-17	2.3e-15
CEMIP2	Cell surface hyaluronidase	0.975609	0.902525	1.05461	0.534231	0.769494	1
CEND1	Cell cycle exit and neuronal differentiation protein 1	0.988864	0.94866	1.03077	0.596955	0.80265	1
CENPF	Centromere protein F	0.971941	0.931405	1.01424	0.190384	0.457268	1
CENPJ	Centromere protein J	0.960007	0.927194	0.993981	0.0214333	0.144054	1
CEP112	Centrosomal protein of 112 kDa	0.996948	0.943592	1.05332	0.913281	0.965424	1
CEP152	Centrosomal protein of 152 kDa	1.01113	0.954589	1.07103	0.70607	0.87055	1
CEP164	Centrosomal protein of 164 kDa	1.0066	0.972695	1.04168	0.706825	0.870744	1
CEP170	Centrosomal protein of 170 kDa	0.960588	0.931305	0.990791	0.0109058	0.103272	1
CEP20	Centrosomal protein 20	0.988351	0.961119	1.01635	0.411062	0.680132	1
CEP290	Centrosomal protein of 290 kDa	0.968832	0.925288	1.01443	0.177156	0.440557	1
CEP350	Centrosome-associated protein 350	1.05885	0.990705	1.13169	0.0920131	0.303884	1
CEP43	Centrosomal protein 43	0.966089	0.937433	0.995622	0.0247279	0.152184	1
CEP85	Centrosomal protein of 85 kDa	0.979774	0.949103	1.01144	0.207938	0.474322	1
CERT	Ceramide transfer protein	0.9771	0.944137	1.01121	0.185782	0.4503	1
CES1	Liver carboxylesterase 1	0.969748	0.945935	0.99416	0.0154449	0.120949	1
CES2	Cocaine esterase	1.0105	0.973563	1.04884	0.582452	0.79765	1
CES3	Carboxylesterase 3	0.996127	0.967539	1.02556	0.79396	0.90814	1
CETN2	Centrin-2	0.969874	0.940617	1.00004	0.0503014	0.214741	1
CETN3	Centrin-3	0.953989	0.925579	0.983271	0.00226029	0.0469987	1
CFB	Complement factor B	1.02508	0.953781	1.10172	0.500609	0.750785	1
CFC1	Cryptic protein	0.990559	0.946909	1.03622	0.679938	0.854771	1
CFD	Complement factor D	1.02635	0.914112	1.15237	0.659791	0.845357	1
CFHR2	Complement factor H-related protein 2	0.987391	0.946638	1.0299	0.555131	0.780877	1
CFHR4	Complement factor H-related protein 4	1.01091	0.97799	1.04494	0.520595	0.760769	1
CFHR5	Complement factor H-related protein 5	0.989014	0.933005	1.04839	0.710347	0.871741	1
CFI	Complement factor I	0.975167	0.865462	1.09878	0.679628	0.854771	1
CFP	Properdin	1.00523	0.904454	1.11724	0.922859	0.969135	1
CGA	Glycoprotein hormones alpha chain	0.974606	0.943082	1.00718	0.125206	0.363024	1
CGB3_CGB5_CGB8	Choriogonadotropin subunit beta 3	0.979425	0.919297	1.04349	0.520131	0.760587	1
CGN	Cingulin	0.949343	0.889239	1.01351	0.119262	0.352459	1
CGREF1	Cell growth regulator with EF hand domain protein 1	0.977614	0.93142	1.0261	0.359253	0.631734	1
CHAC2	Glutathione-specific gamma-glutamylcyclotransferase 2	0.9861	0.951284	1.02219	0.445306	0.709749	1
CHAD	Chondroadherin	0.999731	0.949247	1.0529	0.991891	0.998007	1
CHCHD10	Coiled-coil-helix-coiled-coil-helix domain-containing protein 10, mitochondrial	1.04379	0.987028	1.10382	0.133012	0.376651	1
CHCHD6	MICOS complex subunit MIC25	0.924727	0.850702	1.00519	0.066012	0.24763	1
CHEK2	Serine/threonine-protein kinase Chk2	0.992377	0.930369	1.05852	0.816182	0.918757	1
CHGA	Chromogranin-A	0.978371	0.951016	1.00651	0.130706	0.37339	1
CHGB	Secretogranin-1	1.03084	0.980639	1.08361	0.233077	0.501892	1
CHI3L1	Chitinase-3-like protein 1	0.963201	0.937954	0.989127	0.00566245	0.0755788	1
CHIT1	Chitotriosidase-1	0.985363	0.972564	0.998331	0.0270759	0.158269	1
CHL1	Neural cell adhesion molecule L1-like protein	1.02071	0.9516	1.09484	0.566599	0.785862	1
CHM	Rab proteins geranylgeranyltransferase component A 1	0.976867	0.93896	1.0163	0.246433	0.520208	1
CHMP1A	Charged multivesicular body protein 1a	0.986034	0.960247	1.01251	0.29825	0.575535	1
CHMP6	Charged multivesicular body protein 6	0.943598	0.90544	0.983363	0.00584089	0.0755788	1
CHP1	Calcineurin B homologous protein 1	0.990114	0.95817	1.02312	0.552671	0.780877	1
CHRDL1	Chordin-like protein 1	1.03807	0.973504	1.10692	0.254115	0.529892	1
CHRDL2	Chordin-like protein 2	1.0501	1.00366	1.0987	0.0341696	0.179676	1
CHRM1	Muscarinic acetylcholine receptor M1	0.964342	0.902268	1.03069	0.284801	0.561691	1
CIAPIN1	Anamorsin	0.976158	0.944321	1.00907	0.153758	0.407269	1
CILP	Cartilage intermediate layer protein 1	1.0071	0.9648	1.05126	0.746463	0.884321	1
CINP	Cyclin-dependent kinase 2-interacting protein	0.958698	0.906701	1.01368	0.138207	0.382797	1
CIRBP	Cold-inducible RNA-binding protein	0.967883	0.944291	0.992065	0.00952068	0.0969046	1
CIT	Citron Rho-interacting kinase	1.00355	0.952533	1.05729	0.894228	0.954915	1
CKAP4	Cytoskeleton-associated protein 4	0.958033	0.889561	1.03178	0.257132	0.53465	1
CKB	Creatine kinase B-type	0.99117	0.952285	1.03164	0.66404	0.847598	1
CKMT1A_CKMT1B	Creatine kinase U-type, mitochondrial	0.994809	0.963099	1.02756	0.752861	0.887763	1
CLASP1	CLIP-associating protein 1	0.981259	0.94933	1.01426	0.262316	0.537532	1
CLC	Galectin-10	0.998365	0.968622	1.02902	0.915541	0.966576	1
CLEC10A	C-type lectin domain family 10 member A	1.02252	0.965312	1.08311	0.44842	0.71112	1
CLEC11A	C-type lectin domain family 11 member A	0.992705	0.950698	1.03657	0.739962	0.880657	1
CLEC12A	C-type lectin domain family 12 member A	1.01956	0.903549	1.15047	0.753272	0.887763	1
CLEC14A	C-type lectin domain family 14 member A	1.05187	0.984835	1.12346	0.132285	0.375323	1
CLEC1A	C-type lectin domain family 1 member A	1.00449	0.943052	1.06993	0.889316	0.951657	1
CLEC1B	C-type lectin domain family 1 member B	0.975153	0.954428	0.996328	0.0216977	0.144054	1
CLEC2L	C-type lectin domain family 2 member L	0.996461	0.950483	1.04466	0.883052	0.948198	1
CLEC3B	Tetranectin	0.988895	0.884601	1.10549	0.844313	0.931689	1
CLEC4A	C-type lectin domain family 4 member A	1.00527	0.948302	1.06566	0.859799	0.939203	1
CLEC4C	C-type lectin domain family 4 member C	0.981056	0.939954	1.02396	0.381095	0.651822	1
CLEC4D	C-type lectin domain family 4 member D	0.980844	0.949116	1.01363	0.248939	0.524357	1
CLEC4G	C-type lectin domain family 4 member G	1.02515	0.963382	1.09089	0.433334	0.70002	1
CLEC4M	C-type lectin domain family 4 member M	0.988047	0.941309	1.0371	0.626687	0.822492	1
CLEC5A	C-type lectin domain family 5 member A	0.99392	0.92836	1.06411	0.860934	0.939347	1
CLEC6A	C-type lectin domain family 6 member A	0.996224	0.952921	1.04149	0.867474	0.944006	1
CLEC7A	C-type lectin domain family 7 member A	1.0359	1.0006	1.07244	0.04616	0.204835	1
CLGN	Calmegin	0.967852	0.917576	1.02088	0.229899	0.49943	1
CLIC5	Chloride intracellular channel protein 5	0.959028	0.887654	1.03614	0.289027	0.56657	1
CLINT1	Clathrin interactor 1	1.01044	0.961246	1.06215	0.683368	0.855893	1
CLIP2	CAP-Gly domain-containing linker protein 2	0.977394	0.959876	0.995232	0.0132138	0.11302	1
CLMP	CXADR-like membrane protein	1.11447	1.01464	1.22411	0.0235965	0.149028	1
CLNS1A	Methylosome subunit pICln	0.987439	0.921044	1.05862	0.721888	0.875174	1
CLPP	ATP-dependent Clp protease proteolytic subunit, mitochondrial	0.978526	0.9576	0.99991	0.0490461	0.213094	1
CLPS	Colipase	0.999698	0.970965	1.02928	0.983793	0.994728	1
CLSPN	Claspin	1.01403	0.956197	1.07537	0.641874	0.831907	1
CLSTN1	Calsyntenin-1	0.965651	0.926136	1.00685	0.101072	0.320126	1
CLSTN2	Calsyntenin-2	1.01866	0.967316	1.07273	0.483488	0.739155	1
CLSTN3	Calsyntenin-3	0.981953	0.907503	1.06251	0.650747	0.838208	1
CLTA	Clathrin light chain A	0.998028	0.953516	1.04462	0.932415	0.974434	1
CLU	Clusterin	1.00398	0.925572	1.08903	0.923738	0.969709	1
CLUL1	Clusterin-like protein 1	1.00965	0.963833	1.05765	0.685224	0.856457	1
CMC1	COX assembly mitochondrial protein homolog	0.968324	0.943635	0.993659	0.0145746	0.118181	1
CMIP	C-Maf-inducing protein	0.961796	0.93496	0.989402	0.00697665	0.0822228	1
CNDP1	Beta-Ala-His dipeptidase	1.02243	0.976729	1.07026	0.341764	0.613742	1
CNGB3	Cyclic nucleotide-gated cation channel beta-3	1.00944	0.96393	1.05709	0.689802	0.858493	1
CNP	2',3'-cyclic-nucleotide 3'-phosphodiesterase	0.970995	0.942095	1.00078	0.0562278	0.227965	1
CNPY2	Protein canopy homolog 2	0.966547	0.932791	1.00153	0.060658	0.238911	1
CNPY4	Protein canopy homolog 4	0.970851	0.944601	0.99783	0.0344	0.179782	1
CNST	Consortin	0.97695	0.958585	0.995667	0.0160179	0.123406	1
CNTF	Ciliary neurotrophic factor	1.01183	0.942363	1.08642	0.745832	0.884076	1
CNTN1	Contactin-1	1.01424	0.93884	1.09569	0.719815	0.874157	1
CNTN2	Contactin-2	1.06616	1.01761	1.11703	0.00705833	0.0826887	1
CNTN3	Contactin-3	1.20346	1.11992	1.29322	4.51654e-07	3.55342e-05	0.00131477
CNTN4	Contactin-4	1.02244	0.935867	1.11703	0.62296	0.82138	1
CNTN5	Contactin-5	1.06159	1.00319	1.1234	0.038427	0.190338	1
CNTNAP2	Contactin-associated protein-like 2	1.02269	0.974756	1.07299	0.359596	0.631734	1
CNTNAP4	Contactin-associated protein-like 4	0.992315	0.969733	1.01542	0.511271	0.756112	1
COCH	Cochlin	1.03527	0.98358	1.08967	0.18471	0.448823	1
COL15A1	Collagen alpha-1(XV) chain	1.07732	0.986088	1.17699	0.099007	0.317411	1
COL18A1	Collagen alpha-1(XVIII) chain	0.978316	0.895687	1.06857	0.626303	0.822492	1
COL1A1	Collagen alpha-1(I) chain	0.950969	0.871076	1.03819	0.261487	0.536426	1
COL24A1	Collagen alpha-1(XXIV) chain	1.02704	0.985225	1.07064	0.208327	0.474322	1
COL28A1	Collagen alpha-1(XXVIII) chain	0.987546	0.958463	1.01751	0.41121	0.680132	1
COL2A1	Collagen alpha-1(II) chain	0.98831	0.958481	1.01907	0.452011	0.711791	1
COL3A1	Collagen alpha-1(III) chain	0.988471	0.893324	1.09375	0.822313	0.921383	1
COL4A1	Collagen alpha-1(IV) chain	1.00005	0.948138	1.0548	0.998619	0.998702	1
COL4A4	Collagen alpha-4(IV) chain	0.992848	0.947846	1.03999	0.761675	0.89153	1
COL5A1	Collagen alpha-1(V) chain	0.936187	0.881456	0.994317	0.0319187	0.172488	1
COL6A3	Collagen alpha-3(VI) chain	0.969138	0.913284	1.02841	0.300621	0.577629	1
COL9A1	Collagen alpha-1(IX) chain	0.876684	0.83605	0.919292	5.46492e-08	4.54525e-06	0.000159084
COL9A2	Collagen alpha-2(IX) chain	0.976208	0.924009	1.03135	0.390423	0.659617	1
COLEC12	Collectin-12	0.992669	0.918147	1.07324	0.853393	0.937798	1
COMMD1	COMM domain-containing protein 1	0.953399	0.916716	0.991549	0.0171276	0.127565	1
COMMD9	COMM domain-containing protein 9	0.920401	0.867165	0.976905	0.00635941	0.0787327	1
COMP	Cartilage oligomeric matrix protein	1.02716	0.964714	1.09365	0.402331	0.672562	1
COMT	Catechol O-methyltransferase	0.971021	0.946582	0.996092	0.0237544	0.149028	1
COPB2	Coatomer subunit beta'	0.965092	0.912629	1.02057	0.212766	0.479301	1
COPE	Coatomer subunit epsilon	0.973852	0.930519	1.0192	0.253907	0.529892	1
COQ7	5-demethoxyubiquinone hydroxylase, mitochondrial	0.992298	0.937766	1.05	0.788622	0.905883	1
CORO1A	Coronin-1A	0.989677	0.96696	1.01293	0.381106	0.651822	1
CORO6	Coronin-6	1.0578	0.992719	1.12716	0.0828375	0.282161	1
COX5B	Cytochrome c oxidase subunit 5B, mitochondrial	0.975526	0.946786	1.00514	0.104354	0.326639	1
COX6B1	Cytochrome c oxidase subunit 6B1	0.91479	0.851018	0.983342	0.0157083	0.122264	1
CPA1	Carboxypeptidase A1	0.984099	0.952648	1.01659	0.333436	0.606806	1
CPA2	Carboxypeptidase A2	1.00375	0.973309	1.03514	0.811769	0.916625	1
CPA4	Carboxypeptidase A4	0.617699	0.583681	0.653699	9.43e-19	7.1564e-17	2.74e-15
CPB1	Carboxypeptidase B	0.992839	0.96015	1.02664	0.673925	0.851843	1
CPB2	Carboxypeptidase B2	0.948907	0.853624	1.05482	0.331356	0.604497	1
CPE	Carboxypeptidase E	1.02976	0.976897	1.08549	0.275399	0.553651	1
CPLX2	Complexin-2	1.03504	0.958412	1.1178	0.380141	0.651822	1
CPM	Carboxypeptidase M	1.06405	1.00282	1.12901	0.040049	0.191778	1
CPOX	Oxygen-dependent coproporphyrinogen-III oxidase, mitochondrial	1.05481	0.964111	1.15405	0.244717	0.518672	1
CPPED1	Serine/threonine-protein phosphatase CPPED1	0.963288	0.934065	0.993425	0.0173276	0.128022	1
CPQ	Carboxypeptidase Q	1.01169	0.948293	1.07932	0.724854	0.875174	1
CPTP	Ceramide-1-phosphate transfer protein	1.04038	0.977843	1.10692	0.210725	0.476998	1
CPVL	Probable serine carboxypeptidase CPVL	1.01929	0.969279	1.07189	0.456613	0.717183	1
CPXM1	Probable carboxypeptidase X1	0.998041	0.96858	1.0284	0.897922	0.956404	1
CPXM2	Inactive carboxypeptidase-like protein X2	0.937002	0.854039	1.02802	0.168924	0.426855	1
CR1	Complement receptor type 1	1.02479	0.957422	1.09689	0.480314	0.737444	1
CR2	Complement receptor type 2	0.987598	0.944353	1.03282	0.584862	0.79882	1
CRACR2A	EF-hand calcium-binding domain-containing protein 4B	0.977054	0.953552	1.00114	0.0616779	0.240782	1
CRADD	Death domain-containing protein CRADD	0.984905	0.957814	1.01276	0.285118	0.561934	1
CREB3	Cyclic AMP-responsive element-binding protein 3	0.984908	0.941724	1.03007	0.506178	0.754899	1
CREBZF	CREB/ATF bZIP transcription factor	0.971537	0.882887	1.06909	0.554175	0.780877	1
CREG1	Protein CREG1	0.916338	0.86997	0.965177	0.000974306	0.0289409	1
CRELD1	Protein disulfide isomerase CRELD1	0.950455	0.891269	1.01357	0.121369	0.355437	1
CRELD2	Protein disulfide isomerase CRELD2	0.969665	0.931902	1.00896	0.128511	0.369486	1
CRH	Corticoliberin	0.975811	0.952197	1.00001	0.0501031	0.214741	1
CRHBP	Corticotropin-releasing factor-binding protein	1.07711	0.998354	1.16207	0.055178	0.227512	1
CRHR1	Corticotropin-releasing factor receptor 1	0.991112	0.956596	1.02687	0.621538	0.820915	1
CRIM1	Cysteine-rich motor neuron 1 protein	1.08406	0.977653	1.20204	0.125716	0.363806	1
CRIP2	Cysteine-rich protein 2	0.987536	0.932714	1.04558	0.66689	0.848477	1
CRISP2	Cysteine-rich secretory protein 2	1.00696	0.968708	1.04672	0.725601	0.875257	1
CRISP3	Cysteine-rich secretory protein 3	0.986946	0.904349	1.07709	0.768252	0.895327	1
CRKL	Crk-like protein	0.981574	0.962583	1.00094	0.0620858	0.241297	1
CRLF1	Cytokine receptor-like factor 1	1.21478	1.1175	1.32053	4.90771e-06	0.00036055	0.0142863
CRNN	Cornulin	1.00699	0.975635	1.03935	0.666152	0.848281	1
CRTAC1	Cartilage acidic protein 1	0.932845	0.872685	0.997153	0.0409698	0.194556	1
CRTAM	Cytotoxic and regulatory T-cell molecule	1.00281	0.962258	1.04506	0.89415	0.954915	1
CRTAP	Cartilage-associated protein	1.03678	0.987048	1.08901	0.149821	0.400853	1
CRX	Cone-rod homeobox protein	0.984745	0.965332	1.00455	0.130226	0.372385	1
CRYBB1	Beta-crystallin B1	0.953328	0.919748	0.988135	0.00899045	0.0934686	1
CRYBB2	Beta-crystallin B2	1.00121	0.966779	1.03687	0.945862	0.981256	1
CRYGD	Gamma-crystallin D	1.00621	0.982049	1.03097	0.617576	0.817537	1
CRYM	Ketimine reductase mu-crystallin	0.928676	0.898702	0.95965	9.84545e-06	0.000682383	0.0286601
CRYZL1	Quinone oxidoreductase-like protein 1	0.976282	0.950743	1.00251	0.0759361	0.268201	1
CSDE1	Cold shock domain-containing protein E1	0.991594	0.971729	1.01186	0.413586	0.680966	1
CSF1	Macrophage colony-stimulating factor 1	1.0174	0.940148	1.101	0.668514	0.849669	1
CSF1R	Macrophage colony-stimulating factor 1 receptor	0.963655	0.908354	1.02232	0.219506	0.483977	1
CSF2	Granulocyte-macrophage colony-stimulating factor	1.00581	0.940085	1.07614	0.866472	0.943268	1
CSF2RA	Granulocyte-macrophage colony-stimulating factor receptor subunit alpha	1.01465	0.980449	1.05004	0.405837	0.675466	1
CSF2RB	Cytokine receptor common subunit beta	0.986408	0.93162	1.04442	0.638796	0.830106	1
CSF3	Granulocyte colony-stimulating factor	0.981212	0.939351	1.02494	0.393855	0.663491	1
CSF3R	Granulocyte colony-stimulating factor receptor	1.05166	0.969026	1.14135	0.227644	0.496823	1
CSH1	Chorionic somatomammotropin hormone 1	1.00464	0.924912	1.09124	0.912654	0.965424	1
CSNK1D	Casein kinase I isoform delta	0.986342	0.949804	1.02429	0.475184	0.733687	1
CSNK2A1	Casein kinase II subunit alpha	0.975814	0.925713	1.02863	0.3626	0.635478	1
CSPG4	Chondroitin sulfate proteoglycan 4	1.04049	0.968427	1.11791	0.278422	0.556126	1
CSPG5	Chondroitin sulfate proteoglycan 5	0.990302	0.941975	1.04111	0.702639	0.867423	1
CSRP3	Cysteine and glycine-rich protein 3	0.995907	0.971594	1.02083	0.744999	0.884076	1
CST3	Cystatin-C	1.02001	0.947394	1.0982	0.598995	0.804278	1
CST5	Cystatin-D	1.03144	0.993246	1.07111	0.107835	0.330183	1
CST6	Cystatin-M	0.470026	0.449481	0.49151	1.81e-18	1.3627e-15	5.28e-15
CST7	Cystatin-F	0.994244	0.972499	1.01648	0.60892	0.811243	1
CSTB	Cystatin-B	0.954147	0.909681	1.00079	0.0538948	0.224768	1
CTAG1A_CTAG1B	Cancer/testis antigen 1	0.989665	0.941826	1.03993	0.681086	0.854975	1
CTBS	Di-N-acetylchitobiase	0.968213	0.885751	1.05835	0.476926	0.735208	1
CTF1	Cardiotrophin-1	0.973191	0.949258	0.997728	0.0324296	0.173673	1
CTHRC1	Collagen triple helix repeat-containing protein 1	1.01673	0.936772	1.10351	0.691361	0.859681	1
CTLA4	Cytotoxic T-lymphocyte protein 4	0.997412	0.921648	1.0794	0.948734	0.982742	1
CTNNA1	Catenin alpha-1	1.03541	0.961926	1.1145	0.35421	0.627672	1
CTRB1	Chymotrypsinogen B	0.98227	0.947466	1.01835	0.331087	0.604497	1
CTRC	Chymotrypsin-C	1.02306	0.990642	1.05654	0.165215	0.422109	1
CTRL	Chymotrypsin-like protease CTRL-1	1.03267	0.997854	1.0687	0.0661734	0.247916	1
CTSB	Cathepsin B	0.933158	0.895975	0.971885	0.000854188	0.026737	1
CTSC	Dipeptidyl peptidase 1	1.00755	0.961459	1.05585	0.752841	0.887763	1
CTSD	Cathepsin D	0.929947	0.881468	0.981092	0.00784085	0.0866	1
CTSE	Cathepsin E	1.01461	0.9698	1.06148	0.529192	0.76577	1
CTSF	Cathepsin F	1.00812	0.957156	1.06179	0.759998	0.890284	1
CTSH	Pro-cathepsin H	1.00369	0.975863	1.03232	0.797157	0.909297	1
CTSL	Cathepsin L1	0.998511	0.916349	1.08804	0.972872	0.990567	1
CTSO	Cathepsin O	0.954722	0.892598	1.02117	0.177094	0.440557	1
CTSV	Cathepsin L2	0.758875	0.720006	0.799843	2.05e-18	2.6641e-15	5.96e-15
CTSZ	Cathepsin Z	0.993484	0.930961	1.06021	0.843731	0.931489	1
CUZD1	CUB and zona pellucida-like domain-containing protein 1	0.997803	0.937996	1.06142	0.944389	0.980776	1
CWC15	Spliceosome-associated protein CWC15 homolog	0.98895	0.952429	1.02687	0.562751	0.785862	1
CX3CL1	Fractalkine	1.00807	0.946234	1.07394	0.803546	0.912294	1
CXADR	Coxsackievirus and adenovirus receptor	0.962717	0.922001	1.00523	0.084828	0.286467	1
CXCL1	Growth-regulated alpha protein	0.973845	0.95232	0.995857	0.0201199	0.139201	1
CXCL10	C-X-C motif chemokine 10	0.984206	0.953713	1.01567	0.321473	0.599493	1
CXCL11	C-X-C motif chemokine 11	0.990504	0.964724	1.01697	0.478232	0.736189	1
CXCL12	Stromal cell-derived factor 1	0.927083	0.878534	0.978316	0.00580067	0.0755788	1
CXCL13	C-X-C motif chemokine 13	0.944568	0.911676	0.978647	0.00161244	0.038474	1
CXCL14	C-X-C motif chemokine 14	1.02665	0.990303	1.06433	0.152673	0.406244	1
CXCL16	C-X-C motif chemokine 16	0.946616	0.865873	1.03489	0.227779	0.496823	1
CXCL17	C-X-C motif chemokine 17	1.01455	0.967258	1.06415	0.553194	0.780877	1
CXCL3	C-X-C motif chemokine 3	0.976009	0.955076	0.9974	0.0281397	0.162114	1
CXCL5	C-X-C motif chemokine 5	0.985256	0.967442	1.0034	0.110599	0.333997	1
CXCL6	C-X-C motif chemokine 6	0.998177	0.971165	1.02594	0.896295	0.955719	1
CXCL8	Interleukin-8	0.990824	0.961257	1.0213	0.550932	0.780366	1
CXCL9	C-X-C motif chemokine 9	0.993628	0.962661	1.02559	0.692323	0.859792	1
CYB5A	Cytochrome b5	1.01345	0.978964	1.04915	0.449456	0.71112	1
CYB5R2	NADH-cytochrome b5 reductase 2	0.964209	0.924068	1.00609	0.0929636	0.304791	1
CYP24A1	1,25-dihydroxyvitamin D(3) 24-hydroxylase, mitochondrial	0.987973	0.960148	1.0166	0.406467	0.67613	1
CYTH3	Cytohesin-3	1.02295	0.989555	1.05748	0.180245	0.443903	1
CYTL1	Cytokine-like protein 1	0.922084	0.839577	1.0127	0.0898583	0.299974	1
DAAM1	Disheveled-associated activator of morphogenesis 1	0.968034	0.940304	0.996581	0.0284532	0.162726	1
DAB2	Disabled homolog 2	0.98033	0.962517	0.998472	0.0337204	0.178185	1
DAG1	Dystroglycan	0.964434	0.923628	1.00704	0.10062	0.319764	1
DAND5	DAN domain family member 5	1.00021	0.958622	1.04361	0.992179	0.998007	1
DAPK2	Death-associated protein kinase 2	0.988382	0.947196	1.03136	0.590476	0.800836	1
DAPP1	Dual adapter for phosphotyrosine and 3-phosphotyrosine and 3-phosphoinositide	0.982565	0.965941	0.999476	0.0433568	0.200018	1
DARS1	Aspartate--tRNA ligase, cytoplasmic	0.974706	0.946898	1.00333	0.0827622	0.282161	1
DBH	Dopamine beta-hydroxylase	1.00443	0.983666	1.02564	0.678228	0.854141	1
DBI	Acyl-CoA-binding protein	0.962752	0.937486	0.988699	0.00514744	0.0717695	1
DBN1	Drebrin	0.933003	0.890182	0.977884	0.00381585	0.0597201	1
DBNL	Drebrin-like protein	0.980633	0.959154	1.00259	0.0834844	0.283264	1
DCBLD2	Discoidin, CUB and LCCL domain-containing protein 2	1.00604	0.948302	1.0673	0.841606	0.931489	1
DCC	Netrin receptor DCC	1.03145	0.925878	1.14906	0.574048	0.791359	1
DCDC2C	Doublecortin domain-containing protein 2C	1.00664	0.967767	1.04707	0.741871	0.881824	1
DCLRE1C	Protein artemis	1.01222	0.934537	1.09635	0.765655	0.894261	1
DCN	Decorin	1.14713	1.04574	1.25834	0.00364592	0.0586369	1
DCTD	Deoxycytidylate deaminase	0.967457	0.943383	0.992145	0.0100702	0.0993705	1
DCTN1	Dynactin subunit 1	0.972704	0.942397	1.00399	0.086599	0.291433	1
DCTN2	Dynactin subunit 2	0.985527	0.964197	1.00733	0.191568	0.458221	1
DCTN6	Dynactin subunit 6	0.980869	0.952648	1.00993	0.194675	0.460379	1
DCTPP1	dCTP pyrophosphatase 1	0.975151	0.913474	1.04099	0.450342	0.711524	1
DCUN1D1	DCN1-like protein 1	1.00267	0.970224	1.0362	0.873724	0.9451	1
DCUN1D2	DCN1-like protein 2	0.998982	0.96831	1.03063	0.948983	0.982742	1
DCXR	L-xylulose reductase	1.05049	1.01097	1.09155	0.0118088	0.106706	1
DDA1	DET1- and DDB1-associated protein 1	0.952511	0.894579	1.01419	0.128577	0.369486	1
DDAH1	N(G),N(G)-dimethylarginine dimethylaminohydrolase 1	1.00972	0.963624	1.05802	0.68492	0.856444	1
DDC	Aromatic-L-amino-acid decarboxylase	1.01025	0.966455	1.05603	0.65203	0.838807	1
DDHD2	Phospholipase DDHD2	0.967092	0.933543	1.00185	0.0632332	0.242839	1
DDI2	Protein DDI1 homolog 2	0.999484	0.969066	1.03086	0.973888	0.990983	1
DDR1	Epithelial discoidin domain-containing receptor 1	0.964619	0.883332	1.05339	0.422542	0.689335	1
DDT	D-dopachrome decarboxylase	0.981452	0.928141	1.03782	0.511147	0.756112	1
DDX1	ATP-dependent RNA helicase DDX1	1.01237	0.964193	1.06295	0.621198	0.820839	1
DDX25	ATP-dependent RNA helicase DDX25	0.944326	0.881937	1.01113	0.100461	0.319764	1
DDX39A	ATP-dependent RNA helicase DDX39A	1.03724	0.936785	1.14847	0.481712	0.738422	1
DDX4	Probable ATP-dependent RNA helicase DDX4	0.979992	0.936905	1.02506	0.3783	0.651231	1
DDX53	Probable ATP-dependent RNA helicase DDX53	0.978132	0.914953	1.04567	0.516329	0.757578	1
DDX58	Antiviral innate immune response receptor RIG-I	1.00144	0.965727	1.03847	0.938159	0.978145	1
DECR1	2,4-dienoyl-CoA reductase, mitochondrial	0.976297	0.95541	0.997641	0.0297002	0.16633	1
DEFA1_DEFA1B	Neutrophil defensin 1	1.00354	0.964934	1.0437	0.859767	0.939203	1
DEFB103A_DEFB103B	Beta-defensin 103	0.937941	0.884796	0.994277	0.031331	0.171718	1
DEFB104A_DEFB104B	Beta-defensin 104	1.02692	0.983055	1.07275	0.232989	0.501892	1
DEFB116	Beta-defensin 116	0.975581	0.943521	1.00873	0.14703	0.398144	1
DEFB118	Beta-defensin 118	0.996583	0.95477	1.04023	0.875607	0.945965	1
DEFB4A_DEFB4B	Beta-defensin 4A	0.960767	0.947022	0.974712	5.21815e-08	4.46766e-06	0.0001519
DENND2B	DENN domain-containing protein 2B	0.998738	0.948557	1.05157	0.961712	0.987493	1
DENR	Density-regulated protein	0.96116	0.920938	1.00314	0.0693312	0.253228	1
DFFA	DNA fragmentation factor subunit alpha	0.966502	0.937442	0.996463	0.0287068	0.163214	1
DGCR6	Protein DGCR6	0.98208	0.927456	1.03992	0.535714	0.770866	1
DGKA	Diacylglycerol kinase alpha	0.965203	0.923828	1.00843	0.113108	0.339442	1
DGKZ	Diacylglycerol kinase zeta	0.980407	0.92498	1.03916	0.50515	0.754496	1
DHODH	Dihydroorotate dehydrogenase	0.972075	0.920955	1.02603	0.304138	0.58232	1
DHPS	Deoxyhypusine synthase	1.00981	0.951409	1.07181	0.747987	0.885118	1
DHRS4L2	Dehydrogenase/reductase SDR family member 4-like 2	0.958368	0.911496	1.00765	0.0964897	0.313015	1
DIABLO	Diablo homolog, mitochondrial	0.979494	0.961189	0.998147	0.0313441	0.171718	1
DIPK1C	Divergent protein kinase domain 1C	1.01414	0.957387	1.07426	0.632718	0.825759	1
DIPK2B	Divergent protein kinase domain 2B	1.01537	0.936293	1.10113	0.712317	0.871741	1
DKK1	Dickkopf-related protein 1	0.992836	0.958987	1.02788	0.684554	0.856355	1
DKK3	Dickkopf-related protein 3	1.04143	0.9705	1.11754	0.259334	0.536306	1
DKK4	Dickkopf-related protein 4	1.03402	0.988119	1.08205	0.148714	0.399882	1
DKKL1	Dickkopf-like protein 1	1.00751	0.982848	1.03279	0.554088	0.780877	1
DLG4	Disks large homolog 4	0.967936	0.936874	1.00003	0.0501882	0.214741	1
DLGAP5	Disks large-associated protein 5	0.985237	0.937637	1.03525	0.556086	0.781041	1
DLK1	Protein delta homolog 1	1.03944	1.00255	1.07769	0.0359042	0.183686	1
DLL1	Delta-like protein 1	1.04592	0.975523	1.1214	0.206626	0.474322	1
DLL4	Delta-like protein 4	1.00604	0.978919	1.0339	0.665992	0.848281	1
DMD	Dystrophin	0.958139	0.91376	1.00467	0.0771772	0.270678	1
DMP1	Dentin matrix acidic phosphoprotein 1	1.01182	0.969629	1.05584	0.58878	0.800182	1
DNAJA1	DnaJ homolog subfamily A member 1	1.00037	0.947824	1.05582	0.989368	0.996902	1
DNAJA2	DnaJ homolog subfamily A member 2	0.977515	0.953312	1.00233	0.0754406	0.267814	1
DNAJA4	DnaJ homolog subfamily A member 4	1.00544	0.972892	1.03907	0.746706	0.884321	1
DNAJB1	DnaJ homolog subfamily B member 1	0.981255	0.957963	1.00511	0.122613	0.358001	1
DNAJB14	DnaJ homolog subfamily B member 14	0.945222	0.911146	0.980572	0.00263563	0.0507121	1
DNAJB2	DnaJ homolog subfamily B member 2	0.968935	0.92714	1.01261	0.160682	0.417135	1
DNAJB6	DnaJ homolog subfamily B member 6	0.96822	0.941024	0.996202	0.026297	0.157471	1
DNAJB8	DnaJ homolog subfamily B member 8	1.03578	0.997603	1.07541	0.0665427	0.248203	1
DNAJC21	DnaJ homolog subfamily C member 21	0.972168	0.915688	1.03213	0.355317	0.628305	1
DNAJC6	Putative tyrosine-protein phosphatase auxilin	0.976656	0.949508	1.00458	0.100529	0.319764	1
DNAJC9	DnaJ homolog subfamily C member 9	0.997023	0.967009	1.02797	0.848388	0.934666	1
DNER	Delta and Notch-like epidermal growth factor-related receptor	1.1471	1.06011	1.24123	0.000648317	0.0227295	1
DNLZ	DNL-type zinc finger protein	1.00999	0.980896	1.03994	0.505099	0.754496	1
DNM1	Dynamin-1	0.980632	0.960482	1.0012	0.0648442	0.245464	1
DNM3	Dynamin-3	0.956164	0.916005	0.998084	0.040599	0.193744	1
DNMBP	Dynamin-binding protein	0.951795	0.920372	0.984289	0.00391986	0.0603741	1
DNPEP	Aspartyl aminopeptidase	0.993984	0.953318	1.03639	0.777096	0.902684	1
DNPH1	2'-deoxynucleoside 5'-phosphate N-hydrolase 1	1.00075	0.961354	1.04176	0.970859	0.989948	1
DOC2B	Double C2-like domain-containing protein beta	0.995823	0.931751	1.0643	0.90181	0.959153	1
DOCK9	Dedicator of cytokinesis protein 9	1.02242	1.00112	1.04417	0.0390431	0.190376	1
DOK1	Docking protein 1	0.980948	0.964144	0.998045	0.0291092	0.164537	1
DOK2	Docking protein 2	0.983524	0.967233	1.00009	0.0512477	0.215893	1
DPEP1	Dipeptidase 1	0.623443	0.595238	0.652985	2.26e-18	2.9305e-15	6.56e-15
DPEP2	Dipeptidase 2	0.989651	0.922963	1.06116	0.770071	0.89703	1
DPP10	Inactive dipeptidyl peptidase 10	1.04041	0.982822	1.10136	0.172711	0.433805	1
DPP4	Dipeptidyl peptidase 4	0.979995	0.908028	1.05767	0.60356	0.809725	1
DPP6	Dipeptidyl aminopeptidase-like protein 6	1.12571	1.05895	1.19668	0.000146925	0.00701145	0.427699
DPP7	Dipeptidyl peptidase 2	0.969827	0.937554	1.00321	0.0760103	0.268201	1
DPT	Dermatopontin	0.943702	0.869691	1.02401	0.164353	0.420957	1
DPY30	Protein dpy-30 homolog	0.981756	0.949141	1.01549	0.285427	0.562164	1
DRAXIN	Draxin	1.034	0.984339	1.08617	0.183047	0.447301	1
DRG2	Developmentally-regulated GTP-binding protein 2	0.982993	0.948057	1.01922	0.352845	0.625918	1
DSC2	Desmocollin-2	1.03864	0.976175	1.1051	0.230915	0.499771	1
DSCAM	Down syndrome cell adhesion molecule	1.01972	0.954379	1.08954	0.56322	0.785862	1
DSG2	Desmoglein-2	1.01746	0.941566	1.09946	0.661706	0.846087	1
DSG3	Desmoglein-3	0.550955	0.518665	0.585255	5.76e-18	6.9438e-16	1.67e-14
DSG4	Desmoglein-4	0.304466	0.290418	0.319194	9.78e-18	1.4523e-14	2.84e-14
DTD1	D-aminoacyl-tRNA deacylase 1	0.96895	0.942734	0.995896	0.0242031	0.150754	1
DTNB	Dystrobrevin beta	0.964872	0.916285	1.01603	0.174922	0.437833	1
DTX2	Probable E3 ubiquitin-protein ligase DTX2	0.993795	0.953857	1.0354	0.766126	0.894261	1
DTX3	Probable E3 ubiquitin-protein ligase DTX3	1.00895	0.926735	1.09846	0.837184	0.930576	1
DTYMK	Thymidylate kinase	0.956666	0.924187	0.990287	0.0119411	0.107085	1
DUOX2	Dual oxidase 2	1.01158	0.981876	1.04217	0.449057	0.71112	1
DUSP13	Dual specificity protein phosphatase 13 isoform A	1.04349	0.987093	1.10311	0.133165	0.376719	1
DUSP29	Dual specificity phosphatase 29	0.996151	0.960097	1.03356	0.83755	0.930576	1
DUSP3	Dual specificity protein phosphatase 3	0.984388	0.960182	1.0092	0.215436	0.480562	1
DUT	Deoxyuridine 5'-triphosphate nucleotidohydrolase, mitochondrial	0.970082	0.948034	0.992641	0.00960624	0.0974348	1
DXO	Decapping and exoribonuclease protein	0.96663	0.917745	1.01812	0.199908	0.468168	1
DYNC1H1	Cytoplasmic dynein 1 heavy chain 1	0.982264	0.933142	1.03397	0.494191	0.745587	1
DYNLT1	Dynein light chain Tctex-type 1	0.98021	0.950849	1.01048	0.197675	0.465499	1
DYNLT3	Dynein light chain Tctex-type 3	0.923599	0.875553	0.974283	0.00354712	0.0578687	1
EBAG9	Receptor-binding cancer antigen expressed on SiSo cells	0.977007	0.955856	0.998625	0.0372338	0.187522	1
EBI3_IL27	Interleukin-27	0.993045	0.927107	1.06367	0.842197	0.931489	1
ECE1	Endothelin-converting enzyme 1	1.00604	0.947108	1.06864	0.844956	0.931692	1
ECHDC3	Enoyl-CoA hydratase domain-containing protein 3, mitochondrial	0.979668	0.948843	1.01149	0.207905	0.474322	1
ECHS1	Enoyl-CoA hydratase, mitochondrial	0.973158	0.94895	0.997984	0.0342563	0.179676	1
ECI2	Enoyl-CoA delta isomerase 2	0.954962	0.917889	0.993533	0.0225383	0.14609	1
ECM1	Extracellular matrix protein 1	1.03407	0.968445	1.10415	0.316554	0.592979	1
ECSCR	Endothelial cell-specific chemotaxis regulator	1.03987	0.991375	1.09073	0.108613	0.331072	1
EDA2R	Tumor necrosis factor receptor superfamily member 27	0.945611	0.898846	0.994809	0.0306859	0.170471	1
EDAR	Tumor necrosis factor receptor superfamily member EDAR	0.976156	0.954208	0.998609	0.0375306	0.18869	1
EDDM3B	Epididymal secretory protein E3-beta	0.976903	0.943699	1.01128	0.18535	0.449812	1
EDEM2	ER degradation-enhancing alpha-mannosidase-like protein 2	0.953688	0.891086	1.02069	0.171048	0.431099	1
EDF1	Endothelial differentiation-related factor 1	0.947636	0.914933	0.981508	0.00268478	0.0507494	1
EDIL3	EGF-like repeat and discoidin I-like domain-containing protein 3	1.05665	0.995753	1.12127	0.0688403	0.252334	1
EDN1	Endothelin-1	0.933835	0.860809	1.01306	0.0993996	0.318319	1
EDNRB	Endothelin receptor type B	1.00696	0.952288	1.06478	0.807506	0.914336	1
EEF1D	Elongation factor 1-delta	0.957918	0.933868	0.982587	0.000919515	0.0278824	1
EFCAB14	EF-hand calcium-binding domain-containing protein 14	1.02764	0.944052	1.11863	0.528766	0.76577	1
EFCAB2	Dynein regulatory complex protein 8	0.962829	0.899628	1.03047	0.274163	0.551928	1
EFEMP1	EGF-containing fibulin-like extracellular matrix protein 1	1.04465	0.978295	1.11551	0.192026	0.458564	1
EFHD1	EF-hand domain-containing protein D1	1.05785	0.989566	1.13085	0.0985509	0.316646	1
EFNA1	Ephrin-A1	0.929643	0.864362	0.999855	0.0495412	0.214485	1
EFNA4	Ephrin-A4	0.930226	0.86917	0.995572	0.0367855	0.186231	1
EFNB2	Ephrin-B2	1.0272	0.984729	1.07149	0.212895	0.479301	1
EGF	Pro-epidermal growth factor	0.977546	0.958277	0.997202	0.0253641	0.154144	1
EGFL7	Epidermal growth factor-like protein 7	1.03639	0.982133	1.09364	0.192635	0.459227	1
EGFLAM	Pikachurin	1.02534	0.949046	1.10778	0.525819	0.765182	1
EGFR	Epidermal growth factor receptor	0.899131	0.790523	1.02266	0.105481	0.327538	1
EGLN1	Egl nine homolog 1	0.987384	0.95245	1.0236	0.489693	0.744348	1
EHBP1	EH domain-binding protein 1	0.949827	0.920816	0.979752	0.00114386	0.029815	1
EHD3	EH domain-containing protein 3	0.968816	0.949034	0.98901	0.00261366	0.0507121	1
EIF1AX	Eukaryotic translation initiation factor 1A, X-chromosomal	0.99545	0.953951	1.03875	0.833735	0.929002	1
EIF2AK2	Interferon-induced, double-stranded RNA-activated protein kinase	0.971524	0.950958	0.992534	0.00813382	0.0884889	1
EIF2AK3	Eukaryotic translation initiation factor 2-alpha kinase 3	0.956307	0.922019	0.99187	0.0164755	0.123973	1
EIF2S2	Eukaryotic translation initiation factor 2 subunit 2	0.962082	0.909301	1.01793	0.179331	0.44315	1
EIF4B	Eukaryotic translation initiation factor 4B	0.970455	0.934948	1.00731	0.114795	0.342736	1
EIF4E	Eukaryotic translation initiation factor 4E	0.976633	0.950736	1.00323	0.0846278	0.286455	1
EIF4EBP1	Eukaryotic translation initiation factor 4E-binding protein 1	0.990554	0.959712	1.02239	0.556468	0.781041	1
EIF4G1	Eukaryotic translation initiation factor 4 gamma 1	0.980898	0.960785	1.00143	0.0680571	0.250777	1
EIF4G3	Eukaryotic translation initiation factor 4 gamma 3	0.948157	0.915193	0.982308	0.00319064	0.0554056	1
EIF5	Eukaryotic translation initiation factor 5	1.0009	0.945628	1.05941	0.975156	0.991505	1
EIF5A	Eukaryotic translation initiation factor 5A-1	0.987099	0.921291	1.05761	0.712206	0.871741	1
ELAC1	Zinc phosphodiesterase ELAC protein 1	0.968913	0.94225	0.99633	0.0265379	0.157719	1
ELAVL4	ELAV-like protein 4	1.01027	0.981005	1.04041	0.495668	0.746838	1
ELN	Elastin	1.02257	0.95838	1.09106	0.499809	0.750785	1
ELOA	Elongin-A	0.991856	0.956234	1.02881	0.661237	0.846087	1
ELOB	Elongin-B	0.965284	0.905628	1.02887	0.277663	0.555136	1
ENAH	Protein enabled homolog	0.981622	0.939427	1.02571	0.407969	0.677466	1
ENG	Endoglin	1.02175	0.906539	1.1516	0.72447	0.875174	1
ENO1	Alpha-enolase	0.966234	0.940994	0.99215	0.0109714	0.103359	1
ENO2	Gamma-enolase	0.96017	0.930376	0.990918	0.0114937	0.106681	1
ENO3	Beta-enolase	0.996495	0.959323	1.03511	0.856327	0.938241	1
ENOPH1	Enolase-phosphatase E1	0.983264	0.939626	1.02893	0.466198	0.724864	1
ENOX2	Ecto-NOX disulfide-thiol exchanger 2	0.923868	0.847803	1.00676	0.0708612	0.25744	1
ENPEP	Glutamyl aminopeptidase	1.0011	0.945976	1.05944	0.969563	0.989327	1
ENPP2	Ectonucleotide pyrophosphatase/phosphodiesterase family member 2	0.949879	0.872993	1.03354	0.232466	0.501637	1
ENPP5	Ectonucleotide pyrophosphatase/phosphodiesterase family member 5	1.06032	1.01154	1.11145	0.0147813	0.11826	1
ENPP6	Glycerophosphocholine cholinephosphodiesterase ENPP6	1.109	1.03761	1.1853	0.00230747	0.0476385	1
ENPP7	Ectonucleotide pyrophosphatase/phosphodiesterase family member 7	0.986667	0.961572	1.01242	0.30719	0.583538	1
ENSA	Alpha-endosulfine	0.954751	0.912402	0.999066	0.0454585	0.204338	1
ENTPD2	Ectonucleoside triphosphate diphosphohydrolase 2	0.975997	0.929586	1.02472	0.328353	0.602949	1
ENTPD5	Ectonucleoside triphosphate diphosphohydrolase 5	0.889081	0.807666	0.978704	0.0164258	0.123973	1
ENTPD6	Ectonucleoside triphosphate diphosphohydrolase 6	0.955775	0.885818	1.03126	0.243466	0.517058	1
ENTR1	Endosome-associated-trafficking regulator 1	0.974731	0.937289	1.01367	0.200316	0.468195	1
EP300	Histone acetyltransferase p300	0.993029	0.918621	1.07346	0.860253	0.939203	1
EPB41L5	Band 4.1-like protein 5	0.99324	0.956016	1.03191	0.727797	0.876184	1
EPCAM	Epithelial cell adhesion molecule	1.01607	0.993644	1.03901	0.161481	0.417545	1
EPGN	Epigen	0.956753	0.908056	1.00806	0.0971642	0.314272	1
EPHA1	Ephrin type-A receptor 1	1.0679	1.00122	1.13902	0.0458308	0.204338	1
EPHA10	Ephrin type-A receptor 10	1.00606	0.973579	1.03963	0.718152	0.874157	1
EPHA2	Ephrin type-A receptor 2	1.00153	0.935185	1.07258	0.965115	0.988576	1
EPHA4	Ephrin type-A receptor 4	1.03375	0.95018	1.12466	0.44028	0.706591	1
EPHB4	Ephrin type-B receptor 4	0.961035	0.88474	1.04391	0.346324	0.619384	1
EPHB6	Ephrin type-B receptor 6	0.990951	0.92791	1.05828	0.786354	0.905847	1
EPHX2	Bifunctional epoxide hydrolase 2	0.997276	0.963237	1.03252	0.877666	0.946254	1
EPN1	Epsin-1	0.989988	0.934971	1.04824	0.730143	0.876473	1
EPO	Erythropoietin	0.992219	0.964176	1.02108	0.593333	0.801598	1
EPPK1	Epiplakin	0.984403	0.952623	1.01724	0.347764	0.620688	1
EPS8L2	Epidermal growth factor receptor kinase substrate 8-like protein 2	1.0365	0.968577	1.10919	0.299867	0.576942	1
ERBB2	Receptor tyrosine-protein kinase erbB-2	1.1175	1.02606	1.21709	0.0107548	0.102647	1
ERBB3	Receptor tyrosine-protein kinase erbB-3	0.907347	0.813912	1.01151	0.0794953	0.275419	1
ERBB4	Receptor tyrosine-protein kinase erbB-4	1.14891	1.05179	1.255	0.00206544	0.0459363	1
ERBIN	Erbin	0.978589	0.959061	0.998514	0.0353298	0.181846	1
ERC2	ERC protein 2	0.983676	0.951381	1.01707	0.333854	0.606806	1
ERCC1	DNA excision repair protein ERCC-1	1.03479	0.961599	1.11356	0.360826	0.632757	1
EREG	Proepiregulin	0.973574	0.94865	0.999153	0.0429662	0.199163	1
ERI1	3'-5' exoribonuclease 1	0.978939	0.913358	1.04923	0.547399	0.778445	1
ERMAP	Erythroid membrane-associated protein	0.971986	0.921486	1.02525	0.29657	0.574181	1
ERN1	Serine/threonine-protein kinase/endoribonuclease IRE1	0.950481	0.890839	1.01412	0.12453	0.362144	1
ERP29	Endoplasmic reticulum resident protein 29	0.975207	0.955732	0.995078	0.0147103	0.11826	1
ERP44	Endoplasmic reticulum resident protein 44	0.929068	0.857803	1.00625	0.0707818	0.25744	1
ERVV.1	NA	1.09028	1.03024	1.15382	0.00278232	0.0516257	1
ESAM	Endothelial cell-selective adhesion molecule	1.01475	0.952159	1.08146	0.652085	0.838807	1
ESM1	Endothelial cell-specific molecule 1	0.925468	0.871878	0.982353	0.0109267	0.103272	1
ESPL1	Separin	1.02881	0.983433	1.07628	0.217144	0.482156	1
ESR1	Estrogen receptor	0.960411	0.920261	1.00231	0.0637419	0.243473	1
ESYT2	Extended synaptotagmin-2	0.960272	0.933442	0.987872	0.00504782	0.0713311	1
EVI2B	Protein EVI2B	0.993868	0.933039	1.05866	0.848616	0.934666	1
EVI5	Ecotropic viral integration site 5 protein homolog	0.977961	0.952305	1.00431	0.100364	0.319764	1
EVPL	Envoplakin	1.00586	0.934148	1.08307	0.877013	0.946254	1
EXOSC10	Exosome component 10	0.987714	0.946768	1.03043	0.567148	0.785862	1
EXTL1	Exostosin-like 1	1.03938	0.987558	1.09393	0.138814	0.384113	1
EZR	Ezrin	0.917404	0.844468	0.99664	0.041387	0.195122	1
F10	Coagulation factor X	1.02291	0.94083	1.11215	0.595592	0.801938	1
F11	Coagulation factor XI	0.943249	0.87295	1.01921	0.13927	0.384644	1
F11R	Junctional adhesion molecule A	0.939556	0.90555	0.97484	0.000917188	0.0278824	1
F12	Coagulation factor XII	0.994605	0.938368	1.05421	0.855459	0.937944	1
F13B	Coagulation factor XIII B chain	0.94741	0.862984	1.0401	0.256605	0.533937	1
F2	Prothrombin	0.888269	0.758295	1.04052	0.142136	0.389973	1
F2R	Proteinase-activated receptor 1	0.970754	0.936548	1.00621	0.104846	0.327538	1
F3	Tissue factor	1.08754	1.00429	1.17768	0.0388829	0.190376	1
F7	Coagulation factor VII	0.992029	0.927501	1.06105	0.81559	0.918757	1
F9	Coagulation factor IX	1.02797	0.917232	1.15207	0.635264	0.827407	1
FABP1	Fatty acid-binding protein, liver	1.01215	0.990487	1.03428	0.273981	0.551928	1
FABP2	Fatty acid-binding protein, intestinal	1.00506	0.97966	1.03113	0.698994	0.864756	1
FABP3	Fatty acid-binding protein, heart	1.00096	0.958487	1.04531	0.965483	0.988576	1
FABP4	Fatty acid-binding protein, adipocyte	0.946098	0.908051	0.985738	0.0081467	0.0884889	1
FABP5	Fatty acid-binding protein 5	0.939678	0.91124	0.969003	7.23887e-05	0.00390229	0.210724
FABP6	Gastrotropin	0.96206	0.926701	0.998768	0.0429188	0.199163	1
FABP9	Fatty acid-binding protein 9	0.50697	0.48739	0.527336	3.63e-17	1.2461e-13	1.06e-13
FADD	FAS-associated death domain protein	0.977941	0.951793	1.00481	0.106722	0.328748	1
FAM13A	Protein FAM13A	0.94189	0.909986	0.974912	0.000661129	0.0227295	1
FAM171A2	Protein FAM171A2	0.994112	0.97912	1.00933	0.446172	0.709749	1
FAM171B	Protein FAM171B	1.0112	0.926486	1.10367	0.802898	0.912294	1
FAM172A	Cotranscriptional regulator FAM172A	0.958345	0.921435	0.996733	0.0337272	0.178185	1
FAM20A	Pseudokinase FAM20A	0.951162	0.874524	1.03452	0.242702	0.516073	1
FAM3B	Protein FAM3B	1.03885	0.979732	1.10153	0.20231	0.470102	1
FAM3C	Protein FAM3C	0.999242	0.932349	1.07093	0.982887	0.994502	1
FAM3D	Protein FAM3D	1.01967	0.992071	1.04804	0.164104	0.420957	1
FAP	Prolyl endopeptidase FAP	0.979214	0.908187	1.05579	0.584546	0.79882	1
FARSA	Phenylalanine--tRNA ligase alpha subunit	0.973141	0.940486	1.00693	0.11796	0.349319	1
FAS	Tumor necrosis factor receptor superfamily member 6	1.03127	0.969608	1.09686	0.32762	0.602949	1
FASLG	Tumor necrosis factor ligand superfamily member 6	0.934852	0.884295	0.988299	0.0175529	0.128707	1
FBLN2	Fibulin-2	1.06226	0.986048	1.14437	0.111809	0.335888	1
FBN2	Fibrillin-2	0.968095	0.929161	1.00866	0.121561	0.355643	1
FBP1	Fructose-1,6-bisphosphatase 1	1.00593	0.977871	1.03479	0.682169	0.855209	1
FCAMR	High affinity immunoglobulin alpha and immunoglobulin mu Fc receptor	0.987008	0.954924	1.02017	0.437975	0.704389	1
FCAR	Immunoglobulin alpha Fc receptor	1.04184	0.997993	1.08761	0.0617052	0.240782	1
FCER1A	High affinity immunoglobulin epsilon receptor subunit alpha	0.988621	0.894846	1.09222	0.821918	0.921295	1
FCER2	Low affinity immunoglobulin epsilon Fc receptor	1.02465	0.984531	1.06639	0.232136	0.501297	1
FCGR2A	Low affinity immunoglobulin gamma Fc region receptor II-a	0.951603	0.91891	0.98546	0.00541624	0.0731822	1
FCGR2B	Low affinity immunoglobulin gamma Fc region receptor II-b	1.01578	0.979642	1.05326	0.396854	0.666055	1
FCGR3B	Low affinity immunoglobulin gamma Fc region receptor III-B	0.992266	0.951087	1.03523	0.719593	0.874157	1
FCN1	Ficolin-1	1.00898	0.967245	1.05251	0.678383	0.854141	1
FCN2	Ficolin-2	0.995922	0.946178	1.04828	0.875773	0.945965	1
FCRL1	Fc receptor-like protein 1	1.00572	0.96031	1.05328	0.808799	0.914336	1
FCRL2	Fc receptor-like protein 2	0.984077	0.944223	1.02561	0.44668	0.709762	1
FCRL3	Fc receptor-like protein 3	0.97377	0.936412	1.01262	0.182957	0.447301	1
FCRL5	Fc receptor-like protein 5	0.99512	0.960784	1.03068	0.784798	0.905411	1
FCRL6	Fc receptor-like protein 6	1.01213	0.981831	1.04337	0.436824	0.703306	1
FCRLB	Fc receptor-like B	1.01234	0.978211	1.04767	0.483263	0.739155	1
FDX1	Adrenodoxin, mitochondrial	0.986343	0.948536	1.02566	0.490436	0.744348	1
FDX2	Ferredoxin-2, mitochondrial	0.982239	0.940132	1.02623	0.422756	0.689335	1
FEN1	Flap endonuclease 1	0.992451	0.961637	1.02425	0.637722	0.829495	1
FES	Tyrosine-protein kinase Fes/Fps	1.00714	0.963837	1.05238	0.751107	0.887394	1
FETUB	Fetuin-B	0.970811	0.910032	1.03565	0.369155	0.642643	1
FGA	Fibrinogen alpha chain	0.994381	0.919613	1.07523	0.887635	0.951015	1
FGD3	FYVE, RhoGEF and PH domain-containing protein 3	0.955504	0.928209	0.983602	0.00208299	0.0459363	1
FGF12	Fibroblast growth factor 12	0.98736	0.936357	1.04114	0.638299	0.829875	1
FGF16	Fibroblast growth factor 16	1.04422	0.990002	1.10141	0.111693	0.335888	1
FGF19	Fibroblast growth factor 19	1.00626	0.980127	1.03309	0.642149	0.831907	1
FGF2	Fibroblast growth factor 2	0.975687	0.946945	1.0053	0.106657	0.328748	1
FGF20	Fibroblast growth factor 20	0.98487	0.929575	1.04345	0.605046	0.810161	1
FGF21	Fibroblast growth factor 21	0.990325	0.973194	1.00776	0.274837	0.552904	1
FGF23	Fibroblast growth factor 23	0.97368	0.934512	1.01449	0.202908	0.470274	1
FGF3	Fibroblast growth factor 3	1.03194	0.951852	1.11877	0.445554	0.709749	1
FGF5	Fibroblast growth factor 5	0.56722	0.532199	0.604545	4.74e-17	2.8361e-13	1.38e-13
FGF6	Fibroblast growth factor 6	1.00509	0.944545	1.06951	0.872766	0.944872	1
FGF7	Fibroblast growth factor 7	1.0062	0.974901	1.0385	0.70152	0.866579	1
FGF9	Fibroblast growth factor 9	1.04039	0.979561	1.105	0.197678	0.465499	1
FGFBP1	Fibroblast growth factor-binding protein 1	0.874467	0.821392	0.930971	2.68102e-05	0.00162593	0.0780444
FGFBP2	Fibroblast growth factor-binding protein 2	1.06949	1.02051	1.12082	0.00497437	0.0713311	1
FGFBP3	Fibroblast growth factor-binding protein 3	0.946308	0.887299	1.00924	0.0929654	0.304791	1
FGFR2	Fibroblast growth factor receptor 2	1.06581	0.970877	1.17003	0.180551	0.444282	1
FGFR4	Fibroblast growth factor receptor 4	1.03129	0.985134	1.0796	0.187216	0.452646	1
FGL1	Fibrinogen-like protein 1	1.00419	0.96866	1.04102	0.820022	0.920775	1
FGR	Tyrosine-protein kinase Fgr	0.981158	0.948583	1.01485	0.269491	0.546681	1
FH	Fumarate hydratase, mitochondrial	0.998314	0.968583	1.02896	0.912887	0.965424	1
FHIP2A	FHF complex subunit HOOK interacting protein 2A	0.953509	0.906634	1.00281	0.0641679	0.244493	1
FHIT	Bis(5'-adenosyl)-triphosphatase	0.980134	0.952036	1.00906	0.176329	0.440217	1
FIS1	Mitochondrial fission 1 protein	0.96688	0.941042	0.993428	0.0148043	0.11826	1
FKBP14	Peptidyl-prolyl cis-trans isomerase FKBP14	0.967581	0.944865	0.990843	0.00654833	0.0797582	1
FKBP1B	Peptidyl-prolyl cis-trans isomerase FKBP1B	0.986502	0.968763	1.00457	0.142137	0.389973	1
FKBP4	Peptidyl-prolyl cis-trans isomerase FKBP4	0.961474	0.915546	1.00971	0.115675	0.343987	1
FKBP5	Peptidyl-prolyl cis-trans isomerase FKBP5	0.970579	0.949256	0.992381	0.00841839	0.0902443	1
FKBP7	Peptidyl-prolyl cis-trans isomerase FKBP7	0.986351	0.943695	1.03093	0.54232	0.775823	1
FKBPL	FK506-binding protein-like	0.971513	0.933454	1.01112	0.156354	0.412232	1
FLI1	Friend leukemia integration 1 transcription factor	0.985239	0.966941	1.00388	0.119975	0.353847	1
FLRT2	Leucine-rich repeat transmembrane protein FLRT2	1.03779	0.963893	1.11735	0.325004	0.601071	1
FLT1	Vascular endothelial growth factor receptor 1	1.03944	0.944204	1.14429	0.430114	0.696364	1
FLT3	Receptor-type tyrosine-protein kinase FLT3	0.982029	0.915682	1.05318	0.611367	0.813015	1
FLT3LG	Fms-related tyrosine kinase 3 ligand	1.11155	1.04823	1.1787	0.000409509	0.0163299	1
FLT4	Vascular endothelial growth factor receptor 3	0.955861	0.899793	1.01542	0.143272	0.39161	1
FMNL1	Formin-like protein 1	0.991598	0.960314	1.0239	0.605923	0.810962	1
FMR1	Synaptic functional regulator FMR1	1.01358	0.955118	1.07562	0.656288	0.842526	1
FN1	Fibronectin	1.01013	0.925714	1.10224	0.820955	0.92098	1
FNDC1	Fibronectin type III domain-containing protein 1	1.11097	1.05642	1.16833	4.18435e-05	0.00238836	0.121806
FNTA	Protein farnesyltransferase/geranylgeranyltransferase type-1 subunit alpha	0.964744	0.901856	1.03202	0.296657	0.574181	1
FOLH1	Glutamate carboxypeptidase 2	0.97597	0.953773	0.998684	0.0382476	0.190323	1
FOLR1	Folate receptor alpha	1.05718	0.983285	1.13664	0.132559	0.375734	1
FOLR2	Folate receptor beta	0.969877	0.902439	1.04236	0.405513	0.675313	1
FOLR3	Folate receptor gamma	1.00576	0.995052	1.01659	0.292909	0.571487	1
FOS	Proto-oncogene c-Fos	0.966962	0.903998	1.03431	0.328092	0.602949	1
FOSB	Protein fosB	0.989037	0.936498	1.04452	0.69222	0.859792	1
FOXJ3	Forkhead box protein J3	0.953921	0.905094	1.00538	0.078443	0.273798	1
FOXO1	Forkhead box protein O1	0.964556	0.941729	0.987936	0.00314453	0.0554056	1
FOXO3	Forkhead box protein O3	0.96708	0.946035	0.988593	0.00286331	0.0525728	1
FRMD4B	FERM domain-containing protein 4B	0.962295	0.930194	0.995504	0.0263985	0.157471	1
FRMD7	FERM domain-containing protein 7	1.02439	0.952881	1.10126	0.513999	0.756112	1
FRZB	Secreted frizzled-related protein 3	1.04533	0.962328	1.13549	0.293591	0.571668	1
FSHB	Follitropin subunit beta	1.02936	0.985314	1.07537	0.194684	0.460379	1
FST	Follistatin	1.0069	0.964673	1.05098	0.752969	0.887763	1
FSTL1	Follistatin-related protein 1	1.07145	0.964869	1.18981	0.196704	0.4644	1
FSTL3	Follistatin-related protein 3	1.02309	0.958685	1.09183	0.491352	0.744495	1
FTCD	Formimidoyltransferase-cyclodeaminase	1.02622	0.998323	1.0549	0.0656724	0.24763	1
FUCA1	Tissue alpha-L-fucosidase	0.99725	0.972764	1.02235	0.828149	0.925401	1
FUOM	Fucose mutarotase	0.997288	0.960674	1.0353	0.886837	0.95051	1
FURIN	Furin	0.99637	0.936458	1.06012	0.908506	0.963096	1
FUS	RNA-binding protein FUS	0.985773	0.935556	1.03869	0.591174	0.800865	1
FUT1	Galactoside alpha-(1,2)-fucosyltransferase 1	0.97489	0.937019	1.01429	0.208392	0.474322	1
FUT3_FUT5	4-galactosyl-N-acetylglucosaminide 3-alpha-L-fucosyltransferase FUT5	1.06827	1.02188	1.11677	0.00355072	0.0578687	1
FUT8	Alpha-(1,6)-fucosyltransferase	1.00953	0.973692	1.04668	0.607115	0.811068	1
FXN	Frataxin, mitochondrial	0.975038	0.947806	1.00305	0.0802629	0.276993	1
FXYD5	FXYD domain-containing ion transport regulator 5	0.980941	0.949825	1.01308	0.24198	0.515571	1
FYB1	FYN-binding protein 1	0.97004	0.948694	0.991866	0.00737583	0.0837838	1
FZD10	Frizzled-10	0.979981	0.94012	1.02153	0.339859	0.612366	1
FZD8	Frizzled-8	1.02084	0.964278	1.08073	0.478138	0.736189	1
GABARAP	Gamma-aminobutyric acid receptor-associated protein	1.01743	0.967538	1.0699	0.500491	0.750785	1
GABARAPL1	Gamma-aminobutyric acid receptor-associated protein-like 1	1.00287	0.966765	1.04032	0.878237	0.946518	1
GABRA4	Gamma-aminobutyric acid receptor subunit alpha-4	1.00647	0.968508	1.04592	0.74232	0.881997	1
GAD1	Glutamate decarboxylase 1	0.988759	0.900506	1.08566	0.812671	0.917117	1
GAD2	Glutamate decarboxylase 2	1.00172	0.948601	1.05782	0.950656	0.983775	1
GADD45B	Growth arrest and DNA damage-inducible protein GADD45 beta	0.98226	0.933489	1.03358	0.490896	0.744495	1
GADD45GIP1	Growth arrest and DNA damage-inducible proteins-interacting protein 1	0.961817	0.919106	1.00651	0.0929763	0.304791	1
GAGE2A	G antigen 2A	1.01167	0.973465	1.05138	0.554622	0.780877	1
GAL	Galanin peptides	0.886105	0.858929	0.914141	2.77556e-14	3.51289e-12	8.07965e-11
GALNT10	Polypeptide N-acetylgalactosaminyltransferase 10	1.02847	0.95444	1.10825	0.461374	0.720526	1
GALNT2	Polypeptide N-acetylgalactosaminyltransferase 2	1.01201	0.936351	1.09378	0.763357	0.892782	1
GALNT3	Polypeptide N-acetylgalactosaminyltransferase 3	0.981922	0.934713	1.03151	0.468012	0.726217	1
GALNT5	Polypeptide N-acetylgalactosaminyltransferase 5	1.06339	0.977854	1.15641	0.150842	0.402844	1
GALNT7	N-acetylgalactosaminyltransferase 7	1.0537	0.95295	1.1651	0.307675	0.583538	1
GAMT	Guanidinoacetate N-methyltransferase	0.994476	0.927448	1.06635	0.876352	0.946239	1
GAPDH	Glyceraldehyde-3-phosphate dehydrogenase	0.897703	0.828742	0.972401	0.00813831	0.0884889	1
GART	Trifunctional purine biosynthetic protein adenosine-3	0.875111	0.799378	0.958019	0.00386875	0.0600621	1
GAS2	Growth arrest-specific protein 2	1.01326	0.967641	1.06102	0.575237	0.791359	1
GAS6	Growth arrest-specific protein 6	1.0853	0.99948	1.1785	0.0514598	0.216473	1
GASK1A	Golgi-associated kinase 1A	0.968564	0.915391	1.02482	0.267523	0.543447	1
GAST	Gastrin	0.983988	0.966042	1.00227	0.0856557	0.288927	1
GATA3	Trans-acting T-cell-specific transcription factor GATA-3	1.0133	0.924583	1.11053	0.777465	0.902753	1
GATD3	Glutamine amidotransferase-like class 1 domain-containing protein 3B, mitochondrial	0.977321	0.946926	1.00869	0.15471	0.409418	1
GBA	Lysosomal acid glucosylceramidase	0.977038	0.934555	1.02145	0.305744	0.583538	1
GBP1	Guanylate-binding protein 1	0.982531	0.947483	1.01888	0.341635	0.613742	1
GBP2	Guanylate-binding protein 2	0.990562	0.956378	1.02597	0.596631	0.802584	1
GBP4	Guanylate-binding protein 4	0.985649	0.943637	1.02953	0.515403	0.756982	1
GBP6	Guanylate-binding protein 6	1.02185	0.966201	1.08071	0.449291	0.71112	1
GC	Vitamin D-binding protein	1.02026	0.9305	1.11869	0.669411	0.849699	1
GCC1	GRIP and coiled-coil domain-containing protein 1	0.967019	0.946264	0.988231	0.00244979	0.0491317	1
GCG	Pro-glucagon	0.99957	0.983038	1.01638	0.95965	0.987401	1
GCHFR	GTP cyclohydrolase 1 feedback regulatory protein	1.03208	0.983537	1.08301	0.198937	0.466645	1
GCLM	Glutamate--cysteine ligase regulatory subunit	0.96444	0.913226	1.01853	0.193391	0.459935	1
GCNT1	Beta-1,3-galactosyl-O-glycosyl-glycoprotein beta-1,6-N-acetylglucosaminyltransferase	1.09966	1.03536	1.16795	0.00199758	0.0453557	1
GDF15	Growth/differentiation factor 15	1.00732	0.962127	1.05464	0.755379	0.888383	1
GDF2	Growth/differentiation factor 2	1.02097	0.962795	1.08266	0.488115	0.743929	1
GDNF	Glial cell line-derived neurotrophic factor	1.09342	1.03441	1.1558	0.00160358	0.038474	1
GET3	ATPase GET3	0.965971	0.923821	1.01004	0.128272	0.369337	1
GFAP	Glial fibrillary acidic protein	1.04269	0.995687	1.09191	0.0756786	0.268201	1
GFER	FAD-linked sulfhydryl oxidase ALR	0.987246	0.955535	1.02001	0.440927	0.707107	1
GFOD2	Glucose-fructose oxidoreductase domain-containing protein 2	1.00923	0.992187	1.02657	0.29033	0.56801	1
GFRA1	GDNF family receptor alpha-1	1.04819	0.973085	1.12908	0.214716	0.480336	1
GFRA2	GDNF family receptor alpha-2	0.976611	0.882727	1.08048	0.646277	0.835093	1
GFRA3	GDNF family receptor alpha-3	1.14854	1.06396	1.23984	0.00038722	0.015876	1
GFRAL	GDNF family receptor alpha-like	0.960369	0.923737	0.998452	0.0415434	0.195368	1
GGA1	ADP-ribosylation factor-binding protein GGA1	0.998817	0.968089	1.03052	0.940795	0.97914	1
GGACT	Gamma-glutamylaminecyclotransferase	0.968662	0.936947	1.00145	0.0608495	0.238911	1
GGCT	Gamma-glutamylcyclotransferase	0.930019	0.885451	0.976831	0.00378413	0.0595437	1
GGH	Gamma-glutamyl hydrolase	0.921134	0.864806	0.981131	0.0107197	0.102647	1
GGT1	Glutathione hydrolase 1 proenzyme	0.964892	0.925437	1.00603	0.0933868	0.305448	1
GGT5	Glutathione hydrolase 5 proenzyme	0.953999	0.872977	1.04254	0.298345	0.575535	1
GH1	Somatotropin	0.987954	0.976593	0.999447	0.0400087	0.191778	1
GH2	Growth hormone variant	0.991383	0.978399	1.00454	0.198179	0.465499	1
GHR	Growth hormone receptor	1.05012	0.965839	1.14176	0.251909	0.52818	1
GHRHR	Growth hormone-releasing hormone receptor	0.98734	0.948706	1.02755	0.531562	0.766787	1
GHRL	Appetite-regulating hormone	0.981991	0.957426	1.00719	0.159702	0.416571	1
GID8	Glucose-induced degradation protein 8 homolog	1.01178	0.942149	1.08655	0.7476	0.88502	1
GIGYF2	GRB10-interacting GYF protein 2	0.947859	0.919402	0.977198	0.000575018	0.02146	1
GIMAP7	GTPase IMAP family member 7	1.00594	0.933021	1.08456	0.877348	0.946254	1
GIMAP8	GTPase IMAP family member 8	0.965862	0.919585	1.01447	0.165568	0.422409	1
GIP	Gastric inhibitory polypeptide	1.01534	0.969593	1.06324	0.517528	0.758572	1
GIPC2	PDZ domain-containing protein GIPC2	1.10821	1.02669	1.19619	0.00839328	0.0902443	1
GIPC3	PDZ domain-containing protein GIPC3	0.977956	0.954746	1.00173	0.0689131	0.252334	1
GIPR	Gastric inhibitory polypeptide receptor	1.02687	0.973071	1.08365	0.33415	0.606806	1
GIT1	ARF GTPase-activating protein GIT1	0.975539	0.951775	0.999896	0.0490356	0.213094	1
GJA8	Gap junction alpha-8 protein	0.99645	0.957875	1.03658	0.859846	0.939203	1
GKN1	Gastrokine-1	0.961038	0.889631	1.03818	0.313027	0.59017	1
GLA	Alpha-galactosidase A	0.998876	0.938962	1.06261	0.971584	0.989948	1
GLB1	Beta-galactosidase	0.979099	0.932862	1.02763	0.392105	0.661691	1
GLI2	Zinc finger protein GLI2	0.968021	0.899356	1.04193	0.386596	0.654872	1
GLO1	Lactoylglutathione lyase	0.992609	0.956949	1.0296	0.691077	0.859681	1
GLOD4	Glyoxalase domain-containing protein 4	0.984754	0.927907	1.04509	0.612574	0.814107	1
GLP1R	Glucagon-like peptide 1 receptor	1.02254	0.956285	1.09339	0.514291	0.756112	1
GLRX	Glutaredoxin-1	0.98758	0.952858	1.02357	0.493703	0.74542	1
GLRX5	Glutaredoxin-related protein 5, mitochondrial	0.967835	0.941922	0.994461	0.0182204	0.131023	1
GLT8D2	Glycosyltransferase 8 domain-containing protein 2	1.01793	0.971879	1.06616	0.451828	0.711791	1
GLYR1	Putative oxidoreductase GLYR1	1.00035	0.960689	1.04164	0.986545	0.995806	1
GM2A	Ganglioside GM2 activator	0.986064	0.925694	1.05037	0.663277	0.847585	1
GMFG	Glia maturation factor gamma	0.957504	0.926505	0.989539	0.00970106	0.0977936	1
GMPR	GMP reductase 1	0.987135	0.946035	1.03002	0.550672	0.780366	1
GMPR2	GMP reductase 2	0.966407	0.932265	1.0018	0.062603	0.242654	1
GNAS	Neuroendocrine secretory protein 55	0.961552	0.935646	0.988174	0.00489671	0.070566	1
GNE	Bifunctional UDP-N-acetylglucosamine 2-epimerase/N-acetylmannosamine kinase	0.983975	0.952987	1.01597	0.322398	0.599963	1
GNGT1	Guanine nucleotide-binding protein G(T) subunit gamma-T1	0.999427	0.951971	1.04925	0.981592	0.99432	1
GNLY	Granulysin	0.980997	0.944364	1.01905	0.3231	0.599963	1
GNPDA1	Glucosamine-6-phosphate isomerase 1	1.03469	0.962918	1.1118	0.352513	0.625918	1
GNPDA2	Glucosamine-6-phosphate isomerase 2	0.915718	0.858425	0.976835	0.00756222	0.0849947	1
GOLGA3	Golgin subfamily A member 3	0.981624	0.952331	1.01182	0.230171	0.499647	1
GOLM2	Protein GOLM2	0.886098	0.808779	0.97081	0.00943259	0.0963448	1
GOPC	Golgi-associated PDZ and coiled-coil motif-containing protein	0.971722	0.952293	0.991548	0.00537466	0.0731104	1
GORASP2	Golgi reassembly-stacking protein 2	0.950327	0.904009	0.999019	0.0456632	0.204338	1
GOT1	Aspartate aminotransferase, cytoplasmic	1.01254	0.9584	1.06973	0.656757	0.842583	1
GP1BA	Platelet glycoprotein Ib alpha chain	0.960167	0.901653	1.02248	0.205131	0.473166	1
GP1BB	Platelet glycoprotein Ib beta chain	0.985361	0.95106	1.0209	0.414616	0.682277	1
GP2	Pancreatic secretory granule membrane major glycoprotein GP2	1.04441	1.01832	1.07116	0.00075921	0.0245562	1
GP5	Platelet glycoprotein V	0.956801	0.895747	1.02202	0.189297	0.45654	1
GP6	Platelet glycoprotein VI	0.974229	0.951628	0.997366	0.0292412	0.164963	1
GPA33	Cell surface A33 antigen	1.01384	0.998114	1.02982	0.0848262	0.286467	1
GPC1	Glypican-1	1.16367	1.08341	1.24987	3.21911e-05	0.00187417	0.0937083
GPC5	Glypican-5	0.97867	0.943077	1.01561	0.253984	0.529892	1
GPD1	Glycerol-3-phosphate dehydrogenase	1.00103	0.958161	1.04581	0.963334	0.988461	1
GPHA2	Glycoprotein hormone alpha-2	0.978652	0.927033	1.03315	0.435083	0.701513	1
GPI	Glucose-6-phosphate isomerase	0.946323	0.900636	0.994327	0.0288622	0.163778	1
GPIHBP1	Glycosylphosphatidylinositol-anchored high density lipoprotein-binding protein 1	1.01273	0.979729	1.04684	0.454203	0.713923	1
GPKOW	G-patch domain and KOW motifs-containing protein	0.985295	0.919202	1.05614	0.675827	0.852965	1
GPNMB	Transmembrane glycoprotein NMB	0.925814	0.859598	0.99713	0.0417585	0.195749	1
GPR101	Probable G-protein coupled receptor 101	0.995023	0.953594	1.03825	0.818113	0.919864	1
GPR158	Probable G-protein coupled receptor 158	1.04866	0.978547	1.12379	0.178387	0.441945	1
GPR15L	Protein GPR15L	0.931449	0.89714	0.96707	0.000208327	0.00932985	0.60644
GPR37	Prosaposin receptor GPR37	0.984775	0.953113	1.01749	0.35747	0.629959	1
GPRC5C	G-protein coupled receptor family C group 5 member C	0.954644	0.914706	0.996327	0.0332727	0.177219	1
GRAP2	GRB2-related adapter protein 2	0.985299	0.969684	1.00117	0.0692137	0.253117	1
GRHPR	Glyoxylate reductase/hydroxypyruvate reductase	0.959418	0.923946	0.996251	0.0311298	0.171718	1
GRIK2	Glutamate receptor ionotropic, kainate 2	1.00174	0.945255	1.0616	0.953156	0.984801	1
GRIN2B	Glutamate receptor ionotropic, NMDA 2B	1.05499	1.00943	1.10261	0.0174615	0.12836	1
GRK5	G protein-coupled receptor kinase 5	0.991327	0.951649	1.03266	0.675984	0.852965	1
GRN	Progranulin	0.897299	0.824926	0.976021	0.0115476	0.106706	1
GRP	Gastrin-releasing peptide	0.954636	0.912154	0.999097	0.0456184	0.204338	1
GRPEL1	GrpE protein homolog 1, mitochondrial	0.989596	0.955832	1.02455	0.554836	0.780877	1
GRSF1	G-rich sequence factor 1	0.972366	0.943977	1.00161	0.0637729	0.243473	1
GSAP	Gamma-secretase-activating protein	0.975099	0.95085	0.999967	0.0496996	0.214652	1
GSN	Gelsolin	1.09224	0.962139	1.23993	0.172717	0.433805	1
GSR	Glutathione reductase, mitochondrial	0.839156	0.75565	0.931891	0.00104171	0.029815	1
GSTA1	Glutathione S-transferase A1	1.00533	0.980882	1.0304	0.671919	0.850786	1
GSTA3	Glutathione S-transferase A3	1.00007	0.972953	1.02795	0.995908	0.998603	1
GSTM4	Glutathione S-transferase Mu 4	0.994676	0.961372	1.02913	0.758663	0.890153	1
GSTP1	Glutathione S-transferase P	0.973298	0.943919	1.00359	0.0834904	0.283264	1
GSTT2B	Glutathione S-transferase theta-2B	0.997212	0.987404	1.00712	0.57986	0.796214	1
GTF2IRD1	General transcription factor II-I repeat domain-containing protein 1	0.989548	0.955698	1.0246	0.554088	0.780877	1
GTPBP2	GTP-binding protein 2	0.971214	0.943126	1.00014	0.0510908	0.215559	1
GUCA2A	Guanylin	1.0473	0.985315	1.11319	0.137614	0.382471	1
GUCY2C	Heat-stable enterotoxin receptor	0.991833	0.962634	1.02192	0.590655	0.800836	1
GUK1	Guanylate kinase	1.01658	0.956313	1.08063	0.598007	0.803322	1
GUSB	Beta-glucuronidase	0.981736	0.949164	1.01543	0.284297	0.561457	1
GYS1	Glycogen [starch] synthase, muscle	0.983469	0.961459	1.00598	0.148896	0.399882	1
GZMA	Granzyme A	0.930831	0.876151	0.988924	0.0203098	0.139438	1
GZMB	Granzyme B	0.990222	0.960673	1.02068	0.524934	0.764687	1
GZMH	Granzyme H	1.00145	0.975615	1.02797	0.913355	0.965424	1
H2AP	Huntingtin-interacting protein M	1.00019	0.952571	1.05018	0.994059	0.998518	1
HADH	Hydroxyacyl-coenzyme A dehydrogenase, mitochondrial	1.01938	0.982465	1.05769	0.307706	0.583538	1
HAGH	Hydroxyacylglutathione hydrolase, mitochondrial	1.02181	0.992657	1.05182	0.144036	0.393329	1
HAO1	Hydroxyacid oxidase 1	1.0027	0.985912	1.01977	0.754315	0.887914	1
HARS1	Histidine--tRNA ligase, cytoplasmic	0.973464	0.947723	0.999905	0.0491887	0.213395	1
HAVCR1	Hepatitis A virus cellular receptor 1	0.980015	0.949094	1.01194	0.217124	0.482156	1
HAVCR2	Hepatitis A virus cellular receptor 2	1.0007	0.94277	1.06219	0.981682	0.99432	1
HBEGF	Proheparin-binding EGF-like growth factor	0.989262	0.961966	1.01733	0.449488	0.71112	1
HBQ1	Hemoglobin subunit theta-1	1.00309	0.970971	1.03628	0.852477	0.937145	1
HBZ	Hemoglobin subunit zeta	0.99442	0.97275	1.01657	0.618619	0.818545	1
HCG22	Protein PBMUCL2	1.01232	0.968999	1.05758	0.583187	0.798147	1
HCLS1	Hematopoietic lineage cell-specific protein	0.971304	0.936133	1.0078	0.121794	0.355967	1
HDAC8	Histone deacetylase 8	0.980542	0.942154	1.02049	0.334866	0.60735	1
HDAC9	Histone deacetylase 9	1.00911	0.971548	1.04813	0.639332	0.830106	1
HDDC2	5'-deoxynucleotidase HDDC2	1.02688	0.973682	1.08299	0.328392	0.602949	1
HDGF	Hepatoma-derived growth factor	1.01076	0.98836	1.03368	0.349181	0.622452	1
HDGFL2	Hepatoma-derived growth factor-related protein 2	0.963088	0.92865	0.998804	0.0429288	0.199163	1
HEBP1	Heme-binding protein 1	0.987615	0.948803	1.02801	0.542361	0.775823	1
HEG1	Protein HEG homolog 1	1.02726	0.941264	1.12112	0.546524	0.778342	1
HEPACAM2	HEPACAM family member 2	0.993214	0.939918	1.04953	0.808788	0.914336	1
HEPH	Hephaestin	1.07955	0.991886	1.17496	0.0764846	0.268897	1
HEXIM1	Protein HEXIM1	0.983599	0.958907	1.00893	0.202349	0.470102	1
HGF	Hepatocyte growth factor	1.02645	0.968315	1.08807	0.380202	0.651822	1
HGFAC	Hepatocyte growth factor activator	0.896285	0.820914	0.978576	0.0145563	0.118181	1
HGS	Hepatocyte growth factor-regulated tyrosine kinase substrate	0.982952	0.956519	1.01012	0.21634	0.481614	1
HHEX	Hematopoietically-expressed homeobox protein HHEX	0.954138	0.92538	0.98379	0.00264123	0.0507121	1
HIF1A	Hypoxia-inducible factor 1-alpha	0.992029	0.954062	1.03151	0.687702	0.857274	1
HIP1	Huntingtin-interacting protein 1	1.02488	0.952785	1.10244	0.508977	0.755179	1
HIP1R	Huntingtin-interacting protein 1-related protein	1.01308	0.961556	1.06736	0.625649	0.822492	1
HJV	Hemojuvelin	0.991673	0.936605	1.04998	0.774214	0.90037	1
HK2	Hexokinase-2	0.985528	0.911865	1.06514	0.713025	0.871741	1
HLA.A	NA	0.976444	0.908464	1.04951	0.517335	0.758572	1
HLA_DRA	NA	1.0753	1.01495	1.13925	0.0137609	0.114168	1
HLA_E	HLA class I histocompatibility antigen, alpha chain E	1.01244	0.941717	1.08847	0.737919	0.880362	1
HMBS	Porphobilinogen deaminase	1.03203	0.98136	1.08532	0.219627	0.483977	1
HMCN2	Hemicentin-2	1.02733	0.985022	1.07145	0.208893	0.474697	1
HMGCL	Hydroxymethylglutaryl-CoA lyase, mitochondrial	0.949598	0.904097	0.997388	0.0389804	0.190376	1
HMGCS1	Hydroxymethylglutaryl-CoA synthase, cytoplasmic	0.99233	0.937767	1.05007	0.789601	0.906008	1
HMMR	Hyaluronan mediated motility receptor	1.01534	0.965148	1.06813	0.55624	0.781041	1
HMOX1	Heme oxygenase 1	0.967521	0.926683	1.01016	0.133453	0.377168	1
HMOX2	Heme oxygenase 2	0.988667	0.945783	1.0335	0.614437	0.815235	1
HNF1A	Hepatocyte nuclear factor 1-alpha	0.991728	0.958676	1.02592	0.631013	0.824342	1
HNMT	Histamine N-methyltransferase	1.01266	0.969414	1.05784	0.572004	0.789148	1
HNRNPK	Heterogeneous nuclear ribonucleoprotein K	0.97589	0.950182	1.00229	0.0731633	0.262612	1
HNRNPUL1	Heterogeneous nuclear ribonucleoprotein U-like protein 1	0.940249	0.89784	0.984661	0.00888408	0.0926938	1
HPCAL1	Hippocalcin-like protein 1	0.96542	0.938918	0.99267	0.0132098	0.11302	1
HPGDS	Hematopoietic prostaglandin D synthase	1.01782	0.962257	1.0766	0.53738	0.771908	1
HPSE	Heparanase	0.97344	0.949179	0.99832	0.0365651	0.185437	1
HRAS	GTPase Hras	1.00309	0.97835	1.02845	0.808685	0.914336	1
HRC	Sarcoplasmic reticulum histidine-rich calcium-binding protein	1.07307	0.996178	1.1559	0.0630184	0.242654	1
HRG	Histidine-rich glycoprotein	1.0209	0.947174	1.10036	0.588639	0.800182	1
HS1BP3	HCLS1-binding protein 3	0.963317	0.938038	0.989278	0.00587798	0.0755788	1
HS3ST3B1	Heparan sulfate glucosamine 3-O-sulfotransferase 3B1	1.02569	0.970154	1.08441	0.371752	0.644532	1
HS6ST1	Heparan-sulfate 6-O-sulfotransferase 1	0.933118	0.878088	0.991598	0.0256098	0.155089	1
HS6ST2	Heparan-sulfate 6-O-sulfotransferase 2	1.08716	1.01792	1.16111	0.0128074	0.111624	1
HSBP1	Heat shock factor-binding protein 1	0.968091	0.943778	0.99303	0.012455	0.109869	1
HSD11B1	Corticosteroid 11-beta-dehydrogenase isozyme 1	0.917175	0.870143	0.966749	0.00128604	0.0326386	1
HSD17B14	17-beta-hydroxysteroid dehydrogenase 14	1.0034	0.965869	1.04238	0.86154	0.939657	1
HSD17B3	Testosterone 17-beta-dehydrogenase 3	0.983076	0.934684	1.03397	0.507486	0.754899	1
HSDL2	Hydroxysteroid dehydrogenase-like protein 2	0.897201	0.853322	0.943335	2.23343e-05	0.00144478	0.0650152
HSP90B1	Endoplasmin	0.985134	0.953138	1.0182	0.373967	0.646341	1
HSPA1A	Heat shock 70 kDa protein 1A	0.983482	0.955366	1.01243	0.260384	0.536306	1
HSPA2	Heat shock-related 70 kDa protein 2	0.980686	0.917257	1.0485	0.567528	0.785953	1
HSPB1	Heat shock protein beta-1	0.985524	0.956571	1.01535	0.337833	0.610449	1
HSPB6	Heat shock protein beta-6	1.0681	1.01468	1.12433	0.0118399	0.106706	1
HSPG2	Basement membrane-specific heparan sulfate proteoglycan core protein	1.09556	1.01173	1.18635	0.0246317	0.152012	1
HTR1A	5-hydroxytryptamine receptor 1A	1.02433	0.989744	1.06013	0.170124	0.429514	1
HTR1B	5-hydroxytryptamine receptor 1B	1.04268	0.98515	1.10357	0.148923	0.399882	1
HTRA2	Serine protease HTRA2, mitochondrial	0.958457	0.926752	0.991246	0.0134238	0.113265	1
HYAL1	Hyaluronidase-1	1.11123	1.0146	1.21706	0.0230713	0.147931	1
HYOU1	Hypoxia up-regulated protein 1	0.933563	0.852555	1.02227	0.137695	0.382471	1
ICA1	Islet cell autoantigen 1	0.972032	0.946915	0.997815	0.0336926	0.178185	1
ICAM1	Intercellular adhesion molecule 1	0.981837	0.91399	1.05472	0.615851	0.816014	1
ICAM2	Intercellular adhesion molecule 2	0.913719	0.857546	0.973571	0.00531312	0.0726126	1
ICAM3	Intercellular adhesion molecule 3	0.979143	0.906825	1.05723	0.59028	0.800836	1
ICAM4	Intercellular adhesion molecule 4	0.998202	0.959372	1.0386	0.929174	0.972857	1
ICAM5	Intercellular adhesion molecule 5	1.00373	0.959955	1.0495	0.870006	0.944643	1
ICOSLG	ICOS ligand	0.890393	0.79762	0.993957	0.038643	0.190376	1
ID4	DNA-binding protein inhibitor ID-4	0.992167	0.938409	1.049	0.782026	0.904648	1
IDI2	Isopentenyl-diphosphate delta-isomerase 2	1.04877	1.00429	1.09521	0.0312522	0.171718	1
IDO1	Indoleamine 2,3-dioxygenase 1	1.04479	1.00547	1.08565	0.0251892	0.153723	1
IDS	Iduronate 2-sulfatase	0.906642	0.7205	1.14087	0.403205	0.673011	1
IDUA	Alpha-L-iduronidase	0.945637	0.905366	0.9877	0.011823	0.106706	1
IFI30	Gamma-interferon-inducible lysosomal thiol reductase	1.01927	0.960041	1.08214	0.532095	0.766797	1
IFIT1	Interferon-induced protein with tetratricopeptide repeats 1	1.00117	0.954983	1.04959	0.961294	0.987443	1
IFIT3	Interferon-induced protein with tetratricopeptide repeats 3	0.968555	0.910432	1.03039	0.311585	0.588977	1
IFNAR1	Interferon alpha/beta receptor 1	1.0093	0.917012	1.11089	0.849856	0.935183	1
IFNG	Interferon gamma	0.979719	0.962049	0.997714	0.0273499	0.159231	1
IFNGR1	Interferon gamma receptor 1	1.12786	1.02064	1.24634	0.0182289	0.131023	1
IFNGR2	Interferon gamma receptor 2	1.02248	0.982286	1.06431	0.277301	0.555136	1
IFNL1	Interferon lambda-1	0.969505	0.925356	1.01576	0.192777	0.459227	1
IFNL2	Interferon lambda-2	0.972571	0.933611	1.01316	0.182429	0.44711	1
IFNLR1	Interferon lambda receptor 1	1.04362	0.985208	1.1055	0.146251	0.397148	1
IFNW1	Interferon omega-1	1.00741	0.94027	1.07934	0.833899	0.929002	1
IFT20	Intraflagellar transport protein 20 homolog	0.965688	0.913936	1.02037	0.214097	0.479892	1
IGBP1	Immunoglobulin-binding protein 1	0.968767	0.932058	1.00692	0.107403	0.329706	1
IGDCC3	Immunoglobulin superfamily DCC subclass member 3	1.00858	0.959442	1.06023	0.737509	0.880362	1
IGDCC4	Immunoglobulin superfamily DCC subclass member 4	1.18469	1.08526	1.29323	0.000150955	0.00708758	0.43943
IGF1R	Insulin-like growth factor 1 receptor	1.06472	0.966183	1.1733	0.20564	0.473937	1
IGF2BP3	Insulin-like growth factor 2 mRNA-binding protein 3	1.01393	0.961848	1.06883	0.607125	0.811068	1
IGF2R	Cation-independent mannose-6-phosphate receptor	0.954875	0.87511	1.04191	0.299498	0.576831	1
IGFBP1	Insulin-like growth factor-binding protein 1	0.992496	0.976675	1.00857	0.358215	0.630832	1
IGFBP2	Insulin-like growth factor-binding protein 2	0.986355	0.953412	1.02044	0.427923	0.695745	1
IGFBP3	Insulin-like growth factor-binding protein 3	1.01243	0.948555	1.0806	0.710261	0.871741	1
IGFBP4	Insulin-like growth factor-binding protein 4	0.999891	0.953284	1.04878	0.996443	0.998603	1
IGFBP6	Insulin-like growth factor-binding protein 6	1.12017	1.04614	1.19944	0.00114251	0.029815	1
IGFBP7	Insulin-like growth factor-binding protein 7	1.01443	0.948209	1.08527	0.677519	0.854141	1
IGFBPL1	Insulin-like growth factor-binding protein-like 1	0.980004	0.920481	1.04338	0.527523	0.76577	1
IGFL4	Insulin growth factor-like family member 4	1.00171	0.968056	1.03652	0.922143	0.968732	1
IGHMBP2	DNA-binding protein SMUBP-2	0.988427	0.947146	1.03151	0.5928	0.801598	1
IGLC2	Immunoglobulin lambda constant 2	0.933811	0.850739	1.025	0.149688	0.400853	1
IGLON5	IgLON family member 5	1.00875	0.982578	1.03562	0.515967	0.757428	1
IGSF21	Immunoglobulin superfamily member 21	1.13181	1.06514	1.20265	6.40752e-05	0.0035193	0.186523
IGSF3	Immunoglobulin superfamily member 3	0.969099	0.91514	1.02624	0.282885	0.559048	1
IGSF8	Immunoglobulin superfamily member 8	0.945424	0.883359	1.01185	0.105242	0.327538	1
IGSF9	Protein turtle homolog A	1.00416	0.976988	1.03209	0.766717	0.894261	1
IKBKG	NF-kappa-B essential modulator	0.976193	0.954536	0.998342	0.0352931	0.181846	1
IKZF2	Zinc finger protein Helios	0.997656	0.973997	1.02189	0.84799	0.934666	1
IL10	Interleukin-10	1.01352	0.98665	1.04112	0.3273	0.602949	1
IL10RA	Interleukin-10 receptor subunit alpha	0.995912	0.959689	1.0335	0.828442	0.925401	1
IL10RB	Interleukin-10 receptor subunit beta	1.06908	0.995972	1.14755	0.0645572	0.245014	1
IL11	Interleukin-11	0.992973	0.959549	1.02756	0.686457	0.856894	1
IL12A_IL12B	Interleukin-12	1.02312	0.995598	1.0514	0.100413	0.319764	1
IL12B	Interleukin-12 subunit beta	1.01473	0.977106	1.05381	0.448094	0.71112	1
IL12RB1	Interleukin-12 receptor subunit beta-1	0.940842	0.889091	0.995605	0.0346353	0.180687	1
IL12RB2	Interleukin-12 receptor subunit beta-2	1.0105	0.953345	1.07108	0.725153	0.875174	1
IL13	Interleukin-13	0.976269	0.934478	1.01993	0.281956	0.55835	1
IL13RA1	Interleukin-13 receptor subunit alpha-1	1.01673	0.93047	1.11099	0.713732	0.872239	1
IL13RA2	Interleukin-13 receptor subunit alpha-2	1.00366	0.92262	1.09183	0.932145	0.974434	1
IL15	Interleukin-15	0.957496	0.899114	1.01967	0.175994	0.439759	1
IL15RA	Interleukin-15 receptor subunit alpha	1.04021	0.978586	1.10571	0.205791	0.473937	1
IL16	Pro-interleukin-16	1.02575	0.977992	1.07585	0.295922	0.573898	1
IL17A	Interleukin-17A	0.938465	0.893356	0.985853	0.0115073	0.106681	1
IL17C	Interleukin-17C	0.936383	0.908597	0.965018	1.8945e-05	0.00125338	0.0551489
IL17D	Interleukin-17D	1.02048	0.958508	1.08645	0.525981	0.765182	1
IL17F	Interleukin-17F	0.987241	0.959391	1.0159	0.379081	0.651391	1
IL17RA	Interleukin-17 receptor A	0.985867	0.941114	1.03275	0.548148	0.77875	1
IL17RB	Interleukin-17 receptor B	1.05069	1.00996	1.09307	0.0142435	0.116469	1
IL18	Interleukin-18	1.04439	0.99738	1.09362	0.064553	0.245014	1
IL18BP	Interleukin-18-binding protein	1.04958	0.981511	1.12237	0.157216	0.413683	1
IL18R1	Interleukin-18 receptor 1	0.972785	0.913916	1.03545	0.386303	0.654872	1
IL18RAP	Interleukin-18 receptor accessory protein	1.0109	0.998397	1.02356	0.0877417	0.294094	1
IL19	Interleukin-19	0.97603	0.947781	1.00512	0.105437	0.327538	1
IL1A	Interleukin-1 alpha	0.988981	0.954168	1.02506	0.544511	0.776417	1
IL1B	Interleukin-1 beta	0.989804	0.954154	1.02679	0.583966	0.79882	1
IL1R1	Interleukin-1 receptor type 1	1.02383	0.935702	1.12025	0.608121	0.811243	1
IL1R2	Interleukin-1 receptor type 2	1.09383	0.98352	1.21651	0.0982074	0.315892	1
IL1RAP	Interleukin-1 receptor accessory protein	1.03368	0.987297	1.08223	0.157316	0.413683	1
IL1RL1	Interleukin-1 receptor-like 1	1.01273	0.969962	1.05738	0.565586	0.785862	1
IL1RL2	Interleukin-1 receptor-like 2	0.944428	0.892324	0.999575	0.0483038	0.211287	1
IL1RN	Interleukin-1 receptor antagonist protein	0.955532	0.91902	0.993495	0.022118	0.144996	1
IL2	Interleukin-2	1.08364	1.01392	1.15815	0.0179061	0.130311	1
IL20	Interleukin-20	0.982052	0.940023	1.02596	0.417024	0.684439	1
IL20RA	Interleukin-20 receptor subunit alpha	0.969656	0.924948	1.01652	0.200724	0.468195	1
IL20RB	Interleukin-20 receptor subunit beta	0.981558	0.92633	1.04008	0.5287	0.76577	1
IL21R	Interleukin-21 receptor	0.998147	0.954782	1.04348	0.934759	0.975649	1
IL22	Interleukin-22	0.944765	0.91311	0.977517	0.00108374	0.029815	1
IL22RA1	Interleukin-22 receptor subunit alpha-1	1.01911	0.970046	1.07065	0.452113	0.711791	1
IL24	Interleukin-24	0.978868	0.936755	1.02287	0.341096	0.613678	1
IL25	Interleukin-25	1.01258	0.942043	1.08839	0.7344	0.880362	1
IL2RA	Interleukin-2 receptor subunit alpha	1.00532	0.95526	1.05801	0.83855	0.930948	1
IL2RB	Interleukin-2 receptor subunit beta	0.97991	0.924848	1.03825	0.491556	0.744495	1
IL2RG	Cytokine receptor common subunit gamma	0.975446	0.912324	1.04293	0.466393	0.724864	1
IL3	Interleukin-3	0.991667	0.95263	1.0323	0.683001	0.855882	1
IL31	Interleukin-31	0.995348	0.952956	1.03962	0.833662	0.929002	1
IL31RA	Interleukin-31 receptor subunit alpha	0.998374	0.936968	1.0638	0.959926	0.987401	1
IL32	Interleukin-32	0.897186	0.855377	0.941039	8.35234e-06	0.000593016	0.0243136
IL33	Interleukin-33	0.982174	0.930808	1.03637	0.511625	0.756112	1
IL34	Interleukin-34	1.0078	0.949975	1.06915	0.796562	0.909297	1
IL36A	Interleukin-36 alpha	0.996704	0.955349	1.03985	0.878651	0.946518	1
IL36G	Interleukin-36 gamma	0.941707	0.908418	0.976216	0.00107202	0.029815	1
IL3RA	Interleukin-3 receptor subunit alpha	1.02678	0.96012	1.09807	0.440315	0.706591	1
IL4	Interleukin-4	1.01114	0.988187	1.03462	0.344399	0.617104	1
IL4R	Interleukin-4 receptor subunit alpha	0.978626	0.924998	1.03536	0.452398	0.711855	1
IL5	Interleukin-5	1.0044	0.989116	1.01991	0.574925	0.791359	1
IL5RA	Interleukin-5 receptor subunit alpha	1.01708	0.980244	1.05529	0.368258	0.642482	1
IL6	Interleukin-6	0.997001	0.969466	1.02532	0.833524	0.929002	1
IL6R	Interleukin-6 receptor subunit alpha	1.042	0.98072	1.1071	0.183382	0.447464	1
IL6ST	Interleukin-6 receptor subunit beta	0.983168	0.871874	1.10867	0.781825	0.904648	1
IL7	Interleukin-7	0.976471	0.945663	1.00828	0.145488	0.396551	1
IL7R	Interleukin-7 receptor subunit alpha	0.987168	0.948617	1.02728	0.525115	0.764687	1
IL9	Interleukin-9	0.997563	0.954125	1.04298	0.914451	0.966231	1
ILKAP	Integrin-linked kinase-associated serine/threonine phosphatase 2C	0.974771	0.940101	1.01072	0.166692	0.42342	1
IMMT	MICOS complex subunit MIC60	0.94974	0.900786	1.00135	0.0561502	0.227965	1
IMPA1	Inositol monophosphatase 1	0.976484	0.943605	1.01051	0.173255	0.434781	1
IMPACT	Protein IMPACT	0.97814	0.937475	1.02057	0.307608	0.583538	1
IMPG1	Interphotoreceptor matrix proteoglycan 1	1.04003	0.959216	1.12765	0.3416	0.613742	1
ING1	Inhibitor of growth protein 1	0.965092	0.92335	1.00872	0.115224	0.343666	1
INHBB	Inhibin beta B chain	0.979128	0.935227	1.02509	0.367473	0.6417	1
INHBC	Inhibin beta C chain	1.04335	0.99036	1.09918	0.110542	0.333997	1
INPP1	Inositol polyphosphate 1-phosphatase	1.00952	0.971301	1.04925	0.630289	0.824342	1
INPP5D	Phosphatidylinositol 3,4,5-trisphosphate 5-phosphatase 1	0.944795	0.90715	0.984002	0.00619206	0.0776944	1
INPP5J	Phosphatidylinositol 4,5-bisphosphate 5-phosphatase A	1.02728	0.969198	1.08884	0.364759	0.638109	1
INPPL1	Phosphatidylinositol 3,4,5-trisphosphate 5-phosphatase 2	0.979887	0.959583	1.00062	0.0571734	0.230424	1
INSL3	Insulin-like 3	1.03565	1.0129	1.05891	0.00199485	0.0453557	1
INSL4	Early placenta insulin-like peptide	0.843307	0.801099	0.887739	7.74654e-11	8.05363e-09	2.25502e-07
INSL5	Insulin-like peptide INSL5	1.0058	0.982342	1.02983	0.630851	0.824342	1
INSR	Insulin receptor	0.901754	0.781566	1.04042	0.156481	0.412232	1
IPCEF1	Interactor protein for cytohesin exchange factors 1	0.984354	0.961847	1.00739	0.181433	0.446075	1
IQGAP2	Ras GTPase-activating-like protein IQGAP2	0.997114	0.95991	1.03576	0.881581	0.948017	1
IRAG2	Inositol 1,4,5-triphosphate receptor associated 2	0.979338	0.956964	1.00224	0.0766379	0.269111	1
IRAK1	Interleukin-1 receptor-associated kinase 1	0.961021	0.932961	0.989926	0.00854569	0.0907901	1
IRAK4	Interleukin-1 receptor-associated kinase 4	0.980698	0.961316	1.00047	0.055643	0.227549	1
ISLR2	Immunoglobulin superfamily containing leucine-rich repeat protein 2	1.10422	1.0437	1.16825	0.000566156	0.0214036	1
ISM1	Isthmin-1	0.979246	0.929238	1.03195	0.432921	0.70002	1
ISM2	Isthmin-2	1.04089	0.985742	1.09912	0.149046	0.399882	1
IST1	IST1 homolog	0.970213	0.946783	0.994222	0.0153258	0.120949	1
ITGA11	Integrin alpha-11	1.00833	0.94829	1.07217	0.791142	0.906699	1
ITGA2	Integrin alpha-2	0.920114	0.858354	0.986317	0.0188419	0.133921	1
ITGA5	Integrin alpha-5	1.01111	0.930304	1.09894	0.794853	0.908539	1
ITGA6	Integrin alpha-6	0.981932	0.943074	1.02239	0.376106	0.648221	1
ITGAL	Integrin alpha-L	1.03265	0.976621	1.09188	0.258997	0.53623	1
ITGAM	Integrin alpha-M	1.03784	0.971906	1.10824	0.267419	0.543447	1
ITGAV	Integrin alpha-V	1.05756	0.933096	1.19863	0.380993	0.651822	1
ITGAX	Integrin alpha-X	0.989156	0.943773	1.03672	0.64909	0.837916	1
ITGB1	Integrin beta-1	1.01613	0.920703	1.12144	0.750485	0.887353	1
ITGB1BP1	Integrin beta-1-binding protein 1	1.0019	0.950697	1.05587	0.943377	0.980075	1
ITGB1BP2	Integrin beta-1-binding protein 2	0.989275	0.970955	1.00794	0.258189	0.5357	1
ITGB2	Integrin beta-2	1.06994	0.994097	1.15157	0.0715189	0.258945	1
ITGB5	Integrin beta-5	0.962136	0.911522	1.01556	0.16151	0.417545	1
ITGB6	Integrin beta-6	1.04225	0.972579	1.11691	0.241065	0.515228	1
ITGB7	Integrin beta-7	0.990509	0.946886	1.03614	0.678173	0.854141	1
ITGBL1	Integrin beta-like protein 1	1.01118	0.951518	1.07458	0.720106	0.874157	1
ITIH1	Inter-alpha-trypsin inhibitor heavy chain H1	1.0537	0.927662	1.19687	0.420936	0.688783	1
ITIH3	Inter-alpha-trypsin inhibitor heavy chain H3	0.984098	0.932514	1.03853	0.559515	0.783806	1
ITIH4	Inter-alpha-trypsin inhibitor heavy chain H4	0.991178	0.900287	1.09124	0.856697	0.938241	1
ITIH5	Inter-alpha-trypsin inhibitor heavy chain H5	0.986897	0.934265	1.04249	0.637157	0.82913	1
ITM2A	Integral membrane protein 2A	1.00424	0.970925	1.03871	0.805649	0.913325	1
ITPA	Inosine triphosphate pyrophosphatase	0.993752	0.959002	1.02976	0.729992	0.876473	1
ITPR1	Inositol 1,4,5-trisphosphate receptor type 1	0.962663	0.929229	0.997299	0.0348629	0.180726	1
ITPRIP	Inositol 1,4,5-trisphosphate receptor-interacting protein	1.03252	0.978734	1.08926	0.241018	0.515228	1
IVD	Isovaleryl-CoA dehydrogenase, mitochondrial	0.992753	0.951285	1.03603	0.738298	0.880453	1
IZUMO1	Izumo sperm-egg fusion protein 1	0.979766	0.930298	1.03186	0.439321	0.705856	1
JAM2	Junctional adhesion molecule B	1.04245	0.9635	1.12787	0.300826	0.577641	1
JAM3	Junctional adhesion molecule C	0.928118	0.884883	0.973466	0.00217729	0.0465008	1
JCHAIN	Immunoglobulin J chain	0.989461	0.956449	1.02361	0.540548	0.774458	1
JMJD1C	Probable JmjC domain-containing histone demethylation protein 2C	1.07715	1.03164	1.12467	0.000740829	0.0245063	1
JPT2	Jupiter microtubule associated homolog 2	0.965742	0.939883	0.992313	0.0118272	0.106706	1
JUN	Transcription factor AP-1	0.993937	0.951633	1.03812	0.784048	0.905341	1
KAZALD1	Kazal-type serine protease inhibitor domain-containing protein 1	1.04349	0.996034	1.0932	0.0730304	0.262496	1
KAZN	Kazrin	0.964324	0.94308	0.986046	0.00139135	0.0349156	1
KCNC4	Potassium voltage-gated channel subfamily C member 4	0.987653	0.94387	1.03347	0.591226	0.800865	1
KCNH2	Potassium voltage-gated channel subfamily H member 2	1.00444	0.972485	1.03745	0.788125	0.905883	1
KCNIP4	Kv channel-interacting protein 4	1.0137	0.971605	1.05761	0.529541	0.76577	1
KCTD5	BTB/POZ domain-containing protein KCTD5	0.960936	0.911837	1.01268	0.136443	0.380811	1
KDM3A	Lysine-specific demethylase 3A	0.984169	0.957748	1.01132	0.250398	0.526564	1
KDR	Vascular endothelial growth factor receptor 2	1.0116	0.931578	1.09849	0.783866	0.905341	1
KEL	Kell blood group glycoprotein	1.01982	0.96213	1.08097	0.508871	0.755179	1
KHDC3L	KH domain-containing protein 3	0.997801	0.961929	1.03501	0.906201	0.962404	1
KHK	Ketohexokinase	0.992007	0.954452	1.03104	0.683598	0.855893	1
KIAA0319	Dyslexia-associated protein KIAA0319	1.12789	1.04369	1.21888	0.0023636	0.0484539	1
KIAA1549	UPF0606 protein KIAA1549	1.02199	0.986461	1.0588	0.228221	0.497112	1
KIAA1549L	UPF0606 protein KIAA1549L	0.985242	0.902753	1.07527	0.738931	0.880504	1
KIAA2013	Uncharacterized protein KIAA2013	1.02191	0.978251	1.06752	0.330565	0.604445	1
KIF1C	Kinesin-like protein KIF1C	0.992194	0.92444	1.06491	0.828079	0.925401	1
KIF20B	Kinesin-like protein KIF20B	0.99436	0.962343	1.02744	0.734818	0.880362	1
KIF22	Kinesin-like protein KIF22	0.988233	0.968859	1.00799	0.24126	0.515266	1
KIFBP	KIF-binding protein	0.98221	0.957877	1.00716	0.160778	0.417135	1
KIR2DL2	Killer cell immunoglobulin-like receptor 2DL2	1.01922	0.99212	1.04706	0.166189	0.423251	1
KIR2DL3	Killer cell immunoglobulin-like receptor 2DL3	1.00922	0.98219	1.037	0.507562	0.754899	1
KIR2DS4	Killer cell immunoglobulin-like receptor 2DS4	0.994213	0.980522	1.0081	0.412022	0.680315	1
KIR3DL1	Killer cell immunoglobulin-like receptor 3DL1	1.0056	0.988865	1.02262	0.514249	0.756112	1
KIR3DL2	Killer cell immunoglobulin-like receptor 3DL2	0.972645	0.944144	1.00201	0.0675665	0.249919	1
KIRREL1	Kin of IRRE-like protein 1	1.02165	0.978238	1.067	0.33357	0.606806	1
KIRREL2	Kin of IRRE-like protein 2	1.01849	0.965633	1.07424	0.500459	0.750785	1
KIT	Mast/stem cell growth factor receptor Kit	0.893973	0.833091	0.959305	0.00184255	0.0429093	1
KITLG	Kit ligand	1.01721	0.962114	1.07547	0.548057	0.77875	1
KLB	Beta-klotho	0.988969	0.961402	1.01733	0.441851	0.707107	1
KLF4	Krueppel-like factor 4	0.979378	0.924706	1.03728	0.477089	0.735208	1
KLHL41	Kelch-like protein 41	1.01507	0.969728	1.06252	0.521242	0.761332	1
KLK1	Kallikrein-1	1.01559	0.999127	1.03233	0.0635574	0.243442	1
KLK10	Kallikrein-10	0.836562	0.794407	0.880955	1.33584e-11	1.49563e-09	3.88864e-08
KLK11	Kallikrein-11	1.01996	0.9543	1.09014	0.560467	0.784728	1
KLK12	Kallikrein-12	0.994265	0.978571	1.01021	0.478638	0.736197	1
KLK13	Kallikrein-13	0.947249	0.903432	0.993192	0.0249158	0.152723	1
KLK14	Kallikrein-14	1.02299	0.978198	1.06984	0.319698	0.597331	1
KLK15	Kallikrein-15	1.01864	0.972962	1.06647	0.430091	0.696364	1
KLK3	Prostate-specific antigen	0.994139	0.975848	1.01277	0.534979	0.770189	1
KLK4	Kallikrein-4	0.995802	0.963055	1.02966	0.805226	0.913325	1
KLK6	Kallikrein-6	0.874777	0.817623	0.935927	0.0001041	0.00541136	0.303036
KLK7	Kallikrein-7	0.638925	0.599817	0.680583	5.15e-17	3.2549e-13	1.5e-13
KLK8	Kallikrein-8	0.907968	0.856171	0.962898	0.00127495	0.0326386	1
KLKB1	Plasma kallikrein	0.938969	0.851594	1.03531	0.206348	0.474322	1
KLRB1	Killer cell lectin-like receptor subfamily B member 1	0.986683	0.935042	1.04118	0.624972	0.822492	1
KLRC1	NKG2-A/NKG2-B type II integral membrane protein	0.994834	0.955111	1.03621	0.803275	0.912294	1
KLRD1	Natural killer cells antigen CD94	1.0248	0.981054	1.0705	0.271063	0.548342	1
KLRF1	Killer cell lectin-like receptor subfamily F member 1	1.0304	0.976181	1.08762	0.277557	0.555136	1
KLRK1	NKG2-D type II integral membrane protein	0.995299	0.945695	1.04751	0.856652	0.938241	1
KRT14	Keratin, type I cytoskeletal 14	0.975441	0.906407	1.04973	0.506706	0.754899	1
KRT17	Keratin, type I cytoskeletal 17	0.993461	0.933792	1.05694	0.835557	0.930137	1
KRT18	Keratin, type I cytoskeletal 18	1.02082	0.995834	1.04643	0.103145	0.324269	1
KRT19	Keratin, type I cytoskeletal 19	1.0086	0.977783	1.04038	0.588681	0.800182	1
KRT5	Keratin, type II cytoskeletal 5	1.0521	1.01051	1.09541	0.0135938	0.113816	1
KRT6C	Keratin, type II cytoskeletal 6C	1.00386	0.940848	1.07109	0.907267	0.962483	1
KRT8	Keratin, type II cytoskeletal 8	0.992508	0.962519	1.02343	0.630911	0.824342	1
KYAT1	Kynurenine--oxoglutarate transaminase 1	0.976316	0.941305	1.01263	0.198289	0.465499	1
KYNU	Kynureninase	0.978498	0.934668	1.02438	0.352556	0.625918	1
L1CAM	Neural cell adhesion molecule L1	0.920996	0.858891	0.987592	0.0208595	0.142206	1
L3HYPDH	Trans-3-hydroxy-L-proline dehydratase	0.970344	0.944946	0.996426	0.0261069	0.157019	1
LACRT	Extracellular glycoprotein lacritin	1.00773	0.955995	1.06227	0.774485	0.90037	1
LACTB2	Endoribonuclease LACTB2	0.973628	0.943464	1.00476	0.0960206	0.312308	1
LAG3	Lymphocyte activation gene 3 protein	0.989618	0.940473	1.04133	0.687979	0.857274	1
LAIR1	Leukocyte-associated immunoglobulin-like receptor 1	0.967815	0.917262	1.02115	0.232006	0.501297	1
LAIR2	Leukocyte-associated immunoglobulin-like receptor 2	0.990543	0.97106	1.01042	0.348468	0.621562	1
LAMA1	Laminin subunit alpha-1	0.988055	0.942121	1.03623	0.62075	0.82062	1
LAMA4	Laminin subunit alpha-4	0.978011	0.920089	1.03958	0.475346	0.733687	1
LAMB1	Laminin subunit beta-1	1.01318	0.937325	1.09518	0.741534	0.881824	1
LAMP1	Lysosome-associated membrane glycoprotein 1	1.03216	0.943031	1.12971	0.492119	0.744869	1
LAMP2	Lysosome-associated membrane glycoprotein 2	0.908881	0.819405	1.00813	0.0707725	0.25744	1
LAMP3	Lysosome-associated membrane glycoprotein 3	1.00047	0.961874	1.04062	0.981301	0.99432	1
LAMTOR5	Ragulator complex protein LAMTOR5	0.992766	0.936301	1.05264	0.807997	0.914336	1
LAP3	Cytosol aminopeptidase	0.970366	0.928746	1.01385	0.178635	0.442184	1
LARP1	La-related protein 1	0.960839	0.92495	0.998121	0.0397016	0.191778	1
LAT	Linker for activation of T-cells family member 1	0.975129	0.949235	1.00173	0.0666267	0.248203	1
LAT2	Linker for activation of T-cells family member 2	0.9809	0.965068	0.996991	0.0201796	0.139201	1
LATS1	Serine/threonine-protein kinase LATS1	0.970821	0.943992	0.998413	0.0383523	0.190338	1
LAYN	Layilin	1.01648	0.957276	1.07935	0.593419	0.801598	1
LBP	Lipopolysaccharide-binding protein	0.973481	0.939871	1.00829	0.133793	0.377395	1
LBR	Delta(14)-sterol reductase LBR	0.968169	0.940043	0.997136	0.0315004	0.171718	1
LCAT	Phosphatidylcholine-sterol acyltransferase	1.03272	0.92656	1.15105	0.560712	0.784728	1
LCN15	Lipocalin-15	1.00712	0.968846	1.0469	0.719726	0.874157	1
LCN2	Neutrophil gelatinase-associated lipocalin	0.986043	0.933812	1.0412	0.612748	0.814107	1
LCP1	Plastin-2	0.952768	0.906842	1.00102	0.0549182	0.226761	1
LDLR	Low-density lipoprotein receptor	0.984404	0.945404	1.02501	0.445969	0.709749	1
LDLRAP1	Low density lipoprotein receptor adapter protein 1	0.96502	0.942424	0.988158	0.00322473	0.055445	1
LECT2	Leukocyte cell-derived chemotaxin-2	0.999723	0.964882	1.03582	0.987791	0.996013	1
LEFTY2	Left-right determination factor 2	1.03478	0.99444	1.07676	0.0919483	0.303884	1
LELP1	Late cornified envelope-like proline-rich protein 1	1.00666	0.972236	1.04231	0.708396	0.871573	1
LEO1	RNA polymerase-associated protein LEO1	0.967505	0.893292	1.04788	0.417188	0.684439	1
LEP	Leptin	1.00547	0.976908	1.03488	0.710446	0.871741	1
LEPR	Leptin receptor	0.920283	0.860771	0.98391	0.0148689	0.11826	1
LETM1	Mitochondrial proton/calcium exchanger protein	0.947354	0.906488	0.990062	0.0162192	0.123701	1
LGALS1	Galectin-1	1.03236	0.972767	1.0956	0.293812	0.571715	1
LGALS3	Galectin-3	0.937578	0.874213	1.00554	0.0710148	0.25744	1
LGALS3BP	Galectin-3-binding protein	1.02254	0.947561	1.10345	0.56622	0.785862	1
LGALS4	Galectin-4	1.03973	1.00181	1.07908	0.0398423	0.191778	1
LGALS7_LGALS7B	Galectin-7	0.849959	0.810251	0.891614	2.74489e-11	2.9594e-09	7.99038e-08
LGALS8	Galectin-8	0.960968	0.929203	0.993819	0.0202591	0.139419	1
LGALS9	Galectin-9	1.00348	0.938658	1.07278	0.918816	0.96773	1
LGMN	Legumain	0.959052	0.905608	1.01565	0.152943	0.406592	1
LHB	Lutropin subunit beta	1.00739	0.98377	1.03157	0.543083	0.77608	1
LHPP	Phospholysine phosphohistidine inorganic pyrophosphate phosphatase	1.01177	0.977711	1.04701	0.503051	0.752976	1
LIF	Leukemia inhibitory factor	0.985959	0.945792	1.02783	0.505157	0.754496	1
LIFR	Leukemia inhibitory factor receptor	0.992688	0.909746	1.08319	0.869055	0.944643	1
LILRA2	Leukocyte immunoglobulin-like receptor subfamily A member 2	1.03367	0.976058	1.09468	0.25773	0.535131	1
LILRA3	Leukocyte immunoglobulin-like receptor subfamily A member 3	0.996858	0.980172	1.01383	0.71485	0.872958	1
LILRA4	Leukocyte immunoglobulin-like receptor subfamily A member 4	1.01946	0.970178	1.07124	0.445878	0.709749	1
LILRA5	Leukocyte immunoglobulin-like receptor subfamily A member 5	1.01179	0.949215	1.07849	0.71896	0.874157	1
LILRA6	Leukocyte immunoglobulin-like receptor subfamily A member 6	1.00804	0.976419	1.04068	0.622443	0.821365	1
LILRB1	Leukocyte immunoglobulin-like receptor subfamily B member 1	0.948015	0.879288	1.02211	0.16442	0.420957	1
LILRB2	Leukocyte immunoglobulin-like receptor subfamily B member 2	1.00953	0.951205	1.07144	0.754694	0.888001	1
LILRB4	Leukocyte immunoglobulin-like receptor subfamily B member 4	0.983969	0.937521	1.03272	0.51245	0.756112	1
LILRB5	Leukocyte immunoglobulin-like receptor subfamily B member 5	0.966216	0.938353	0.994907	0.0213356	0.144054	1
LIPF	Gastric triacylglycerol lipase	1.00143	0.963036	1.04136	0.942749	0.979855	1
LMNB1	Lamin-B1	0.9986	0.961116	1.03755	0.942793	0.979855	1
LMNB2	Lamin-B2	0.986155	0.907406	1.07174	0.742654	0.882035	1
LMOD1	Leiomodin-1	1.02922	0.962068	1.10106	0.402787	0.672698	1
LMOD2	Leiomodin-2	0.998119	0.958828	1.03902	0.926799	0.97117	1
LONP1	Lon protease homolog, mitochondrial	0.964296	0.938045	0.991282	0.00982866	0.0977936	1
LPA	Apolipoprotein(a)	1.00016	0.98698	1.01352	0.980918	0.99432	1
LPCAT2	Lysophosphatidylcholine acyltransferase 2	0.98193	0.935445	1.03073	0.461149	0.720526	1
LPL	Lipoprotein lipase	0.987882	0.946667	1.03089	0.574991	0.791359	1
LPO	Lactoperoxidase	0.983747	0.950458	1.0182	0.350831	0.624493	1
LPP	Lipoma-preferred partner	0.970513	0.935629	1.0067	0.109018	0.331958	1
LRCH4	Leucine-rich repeat and calponin homology domain-containing protein 4	0.958726	0.92626	0.99233	0.0164814	0.123973	1
LRFN2	Leucine-rich repeat and fibronectin type-III domain-containing protein 2	0.964841	0.914734	1.01769	0.188373	0.454952	1
LRG1	Leucine-rich alpha-2-glycoprotein	1.00492	0.92014	1.09752	0.913013	0.965424	1
LRIG1	Leucine-rich repeats and immunoglobulin-like domains protein 1	1.04034	0.980396	1.10396	0.191497	0.458221	1
LRIG3	Leucine-rich repeats and immunoglobulin-like domains protein 3	0.931028	0.851713	1.01773	0.115686	0.343987	1
LRP1	Prolow-density lipoprotein receptor-related protein 1	1.00232	0.926904	1.08387	0.953737	0.984863	1
LRP11	Low-density lipoprotein receptor-related protein 11	1.00682	0.950475	1.0665	0.817172	0.919515	1
LRP2	Low-density lipoprotein receptor-related protein 2	0.997471	0.93337	1.06597	0.940437	0.979118	1
LRP2BP	LRP2-binding protein	0.998678	0.968098	1.03022	0.933534	0.975069	1
LRPAP1	Alpha-2-macroglobulin receptor-associated protein	0.983148	0.947374	1.02027	0.368804	0.642482	1
LRRC25	Leucine-rich repeat-containing protein 25	0.99823	0.946043	1.05329	0.948434	0.982742	1
LRRC37A2	Leucine-rich repeat-containing protein 37A2	0.913438	0.865027	0.964558	0.00111875	0.029815	1
LRRC38	Leucine-rich repeat-containing protein 38	0.995813	0.946223	1.048	0.872112	0.944872	1
LRRC59	Leucine-rich repeat-containing protein 59	0.932047	0.88803	0.978246	0.00435733	0.0650471	1
LRRFIP1	Leucine-rich repeat flightless-interacting protein 1	0.935787	0.892602	0.981061	0.00590182	0.0755788	1
LRRN1	Leucine-rich repeat neuronal protein 1	1.06792	1.01335	1.12543	0.0140639	0.115324	1
LRTM1	Leucine-rich repeat and transmembrane domain-containing protein 1	0.987824	0.931851	1.04716	0.680593	0.854975	1
LRTM2	Leucine-rich repeat and transmembrane domain-containing protein 2	1.20805	1.1025	1.3237	5.08111e-05	0.00284445	0.147911
LSM1	U6 snRNA-associated Sm-like protein LSm1	0.995477	0.95706	1.03544	0.821375	0.921041	1
LSM8	U6 snRNA-associated Sm-like protein LSm8	0.99368	0.964838	1.02338	0.673099	0.851361	1
LSP1	Lymphocyte-specific protein 1	1.01385	0.963804	1.0665	0.594316	0.801938	1
LTA	Lymphotoxin-alpha	0.968771	0.918625	1.02165	0.241995	0.515571	1
LTA4H	Leukotriene A-4 hydrolase	1.05101	1.01549	1.08777	0.00456492	0.0667763	1
LTB	Lymphotoxin-beta	1.07279	1.00146	1.14919	0.0453281	0.204338	1
LTBP2	Latent-transforming growth factor beta-binding protein 2	1.0047	0.941055	1.07264	0.888379	0.951461	1
LTBP3	Latent-transforming growth factor beta-binding protein 3	1.03841	0.998371	1.08005	0.0602816	0.238334	1
LTBR	Tumor necrosis factor receptor superfamily member 3	1.00365	0.933855	1.07867	0.920987	0.968217	1
LTO1	Protein LTO1 homolog	0.98434	0.934663	1.03666	0.550225	0.780321	1
LUZP2	Leucine zipper protein 2	1.04832	0.993014	1.10671	0.0879145	0.29416	1
LXN	Latexin	1.01452	0.984531	1.04542	0.346395	0.619384	1
LY6D	Lymphocyte antigen 6D	0.911254	0.863193	0.96199	0.000774493	0.0247753	1
LY75	Lymphocyte antigen 75	1.00074	0.948351	1.05602	0.978518	0.993536	1
LY9	T-lymphocyte surface antigen Ly-9	0.929727	0.866845	0.997172	0.041424	0.195122	1
LY96	Lymphocyte antigen 96	1.00382	0.947941	1.063	0.896073	0.955719	1
LYAR	Cell growth-regulating nucleolar protein	0.979113	0.942602	1.01704	0.276313	0.55434	1
LYN	Tyrosine-protein kinase Lyn	0.982681	0.95911	1.00683	0.158449	0.415222	1
LYPD1	Ly6/PLAUR domain-containing protein 1	0.98648	0.953279	1.02084	0.435787	0.702034	1
LYPD3	Ly6/PLAUR domain-containing protein 3	0.75182	0.706326	0.800245	6.3e-17	3.8364e-13	1.83e-13
LYPD8	Ly6/PLAUR domain-containing protein 8	0.978287	0.938538	1.01972	0.299611	0.576831	1
LYPLA2	Acyl-protein thioesterase 2	1.01591	0.992795	1.03956	0.178869	0.442386	1
LYSMD3	LysM and putative peptidoglycan-binding domain-containing protein 3	0.996281	0.972911	1.02021	0.75832	0.890109	1
LYVE1	Lymphatic vessel endothelial hyaluronic acid receptor 1	1.09211	0.965658	1.23511	0.160502	0.417135	1
LYZL2	Lysozyme-like protein 2	1.06346	0.996029	1.13545	0.0656284	0.24763	1
LZTFL1	Leucine zipper transcription factor-like protein 1	0.965934	0.934168	0.99878	0.0422019	0.197507	1
M6PR	Cation-dependent mannose-6-phosphate receptor	0.939014	0.881564	1.00021	0.0507529	0.214741	1
MAD1L1	Mitotic spindle assembly checkpoint protein MAD1	0.994192	0.954315	1.03574	0.780332	0.903918	1
MAEA	E3 ubiquitin-protein transferase MAEA	0.949801	0.89908	1.00338	0.0658598	0.24763	1
MAG	Myelin-associated glycoprotein	1.01051	0.960229	1.06342	0.688046	0.857274	1
MAGEA3	Melanoma-associated antigen 3	0.997416	0.96926	1.02639	0.859405	0.939203	1
MAGED1	Melanoma-associated antigen D1	0.973094	0.931704	1.01632	0.218741	0.483121	1
MAMDC2	MAM domain-containing protein 2	0.957912	0.895018	1.02522	0.214596	0.480336	1
MAMDC4	Apical endosomal glycoprotein	0.971135	0.928572	1.01565	0.200217	0.468195	1
MAN1A2	Mannosyl-oligosaccharide 1,2-alpha-mannosidase IB	0.976835	0.888382	1.07409	0.628394	0.823617	1
MAN2B2	Epididymis-specific alpha-mannosidase	0.960372	0.923124	0.999122	0.0451219	0.204338	1
MANEAL	Glycoprotein endo-alpha-1,2-mannosidase-like protein	0.996403	0.949841	1.04525	0.882672	0.948198	1
MANF	Mesencephalic astrocyte-derived neurotrophic factor	0.981494	0.96489	0.998384	0.0318946	0.172488	1
MANSC1	MANSC domain-containing protein 1	1.06236	0.984283	1.14664	0.12036	0.354265	1
MANSC4	MANSC domain-containing protein 4	1.01256	0.976324	1.05014	0.50207	0.7522	1
MAP1LC3A	Microtubule-associated proteins 1A/1B light chain 3A	1.05254	0.974445	1.13689	0.192964	0.459294	1
MAP1LC3B2	Microtubule-associated proteins 1A/1B light chain 3 beta 2	0.996651	0.960095	1.0346	0.860339	0.939203	1
MAP2	Microtubule-associated protein 2	0.932419	0.886793	0.980393	0.00626453	0.0779318	1
MAP2K1	Dual specificity mitogen-activated protein kinase kinase 1	0.962036	0.927169	0.998213	0.0398832	0.191778	1
MAP2K6	Dual specificity mitogen-activated protein kinase kinase 6	0.974182	0.954194	0.994588	0.0133962	0.113265	1
MAP3K5	Mitogen-activated protein kinase kinase kinase 5	0.971774	0.951549	0.992429	0.00762443	0.0853643	1
MAP4K5	Mitogen-activated protein kinase kinase kinase kinase 5	0.977157	0.959159	0.995494	0.0148454	0.11826	1
MAPK13	Mitogen-activated protein kinase 13	0.984048	0.930949	1.04018	0.56989	0.7883	1
MAPK9	Mitogen-activated protein kinase 9	0.96385	0.918754	1.01116	0.132058	0.375323	1
MAPKAPK2	MAP kinase-activated protein kinase 2	0.97074	0.939799	1.0027	0.0723626	0.260702	1
MAPRE3	Microtubule-associated protein RP/EB family member 3	1.01061	0.993892	1.0276	0.215004	0.480336	1
MAPT	Microtubule-associated protein tau	1.01208	0.971524	1.05432	0.565059	0.785862	1
MARCO	Macrophage receptor MARCO	0.999671	0.921981	1.08391	0.993649	0.998517	1
MARS1	Methionine--tRNA ligase, cytoplasmic	0.963832	0.937256	0.991161	0.00981292	0.0977936	1
MASP1	Mannan-binding lectin serine protease 1	1.02827	0.939046	1.12596	0.547235	0.778445	1
MATN2	Matrilin-2	0.911542	0.848978	0.978715	0.0106782	0.102647	1
MATN3	Matrilin-3	1.0514	0.986809	1.12022	0.121257	0.355437	1
MAVS	Mitochondrial antiviral-signaling protein	0.972219	0.950344	0.994597	0.015241	0.12089	1
MAX	Protein max	0.978381	0.959095	0.998056	0.03143	0.171718	1
MB	Myoglobin	1.06366	1.02522	1.10353	0.00101459	0.0295346	1
MBL2	Mannose-binding protein C	1.00969	0.987883	1.03198	0.386714	0.654872	1
MCAM	Cell surface glycoprotein MUC18	1.07611	1.00891	1.14777	0.0257639	0.155277	1
MCEE	Methylmalonyl-CoA epimerase, mitochondrial	0.987104	0.932386	1.04503	0.655513	0.8421	1
MCEMP1	Mast cell-expressed membrane protein 1	0.986772	0.960192	1.01409	0.339157	0.612366	1
MCFD2	Multiple coagulation factor deficiency protein 2	0.941695	0.899324	0.986061	0.0105397	0.102032	1
MCTS1	Malignant T-cell-amplified sequence 1	1.01454	0.927004	1.11034	0.753882	0.887914	1
MDGA1	MAM domain-containing glycosylphosphatidylinositol anchor protein 1	1.04055	1.00965	1.0724	0.00975856	0.0977936	1
MDH1	Malate dehydrogenase, cytoplasmic	0.972069	0.91662	1.03087	0.344484	0.617104	1
MDK	Midkine	0.994354	0.954548	1.03582	0.785915	0.905847	1
MDM1	Nuclear protein MDM1	0.980725	0.907647	1.05969	0.62226	0.821365	1
MECR	Enoyl-[acyl-carrier-protein] reductase, mitochondrial	0.968591	0.943472	0.994377	0.0172845	0.128022	1
MED18	Mediator of RNA polymerase II transcription subunit 18	0.97045	0.944167	0.997464	0.0322517	0.173219	1
MED21	Mediator of RNA polymerase II transcription subunit 21	0.998925	0.950907	1.04937	0.965861	0.988615	1
MEGF10	Multiple epidermal growth factor-like domains protein 10	0.982978	0.933056	1.03557	0.51853	0.759276	1
MEGF11	Multiple epidermal growth factor-like domains protein 11	1.01776	0.942226	1.09935	0.654556	0.841242	1
MEGF9	Multiple epidermal growth factor-like domains protein 9	0.993506	0.892139	1.10639	0.905551	0.962065	1
MELTF	Melanotransferrin	1.01406	0.936215	1.09838	0.731847	0.878156	1
MENT	Protein MENT	0.975324	0.881598	1.07901	0.627877	0.823617	1
MEP1A	Meprin A subunit alpha	1.0286	0.996686	1.06154	0.0795047	0.275419	1
MEP1B	Meprin A subunit beta	0.992011	0.974193	1.01015	0.385727	0.654872	1
MEPE	Matrix extracellular phosphoglycoprotein	1.1155	1.02105	1.21869	0.0154562	0.120949	1
MERTK	Tyrosine-protein kinase Mer	1.16204	1.0689	1.2633	0.000426354	0.0167718	1
MESD	LRP chaperone MESD	0.978886	0.962488	0.995562	0.0132859	0.11302	1
MET	Hepatocyte growth factor receptor	1.01849	0.914909	1.13379	0.737786	0.880362	1
METAP1	Methionine aminopeptidase 1	0.932555	0.867775	1.00217	0.0573092	0.230424	1
METAP1D	Methionine aminopeptidase 1D, mitochondrial	0.978942	0.954671	1.00383	0.0965899	0.313015	1
METAP2	Methionine aminopeptidase 2	0.972343	0.937265	1.00873	0.13461	0.378598	1
MFAP3	Microfibril-associated glycoprotein 3	0.980717	0.937619	1.0258	0.395759	0.665543	1
MFAP3L	Microfibrillar-associated protein 3-like	1.01007	0.972499	1.0491	0.604362	0.80999	1
MFAP4	Microfibril-associated glycoprotein 4	0.996484	0.925812	1.07255	0.925225	0.97022	1
MFAP5	Microfibrillar-associated protein 5	1.04698	0.994475	1.10225	0.0802995	0.276993	1
MFGE8	Lactadherin	0.97329	0.929883	1.01872	0.244815	0.518672	1
MGLL	Monoglyceride lipase	0.972956	0.95032	0.996132	0.0224477	0.146081	1
MGMT	Methylated-DNA--protein-cysteine methyltransferase	0.982025	0.965255	0.999086	0.0390155	0.190376	1
MIA	Melanoma-derived growth regulatory protein	1.03683	0.978909	1.09818	0.217502	0.482216	1
MICALL2	MICAL-like protein 2	0.966298	0.933513	1.00023	0.0515697	0.216623	1
MICB_MICA_MHC.class.I.polypeptide.related.sequence.A	NA	1.00146	0.987647	1.01546	0.837153	0.930576	1
MIF	Macrophage migration inhibitory factor	0.968356	0.938958	0.998675	0.0409242	0.194556	1
MILR1	Allergin-1	1.00214	0.961792	1.04418	0.918861	0.96773	1
MINDY1	Ubiquitin carboxyl-terminal hydrolase MINDY-1	0.970318	0.949398	0.991699	0.00673694	0.0800459	1
MINK1	Misshapen-like kinase 1	0.971391	0.946934	0.99648	0.0256794	0.155089	1
MITD1	MIT domain-containing protein 1	0.973521	0.952917	0.994571	0.0139399	0.11463	1
MKI67	Proliferation marker protein Ki-67	0.956574	0.900601	1.01603	0.148976	0.399882	1
MLLT1	Protein ENL	1.00631	0.970034	1.04393	0.73715	0.880362	1
MLN	Promotilin	0.999663	0.976794	1.02307	0.977233	0.992923	1
MME	Neprilysin	0.997925	0.971053	1.02554	0.88142	0.948017	1
MMP1	Interstitial collagenase	1.00666	0.983108	1.03078	0.582494	0.79765	1
MMP10	Stromelysin-2	0.999952	0.964131	1.0371	0.997939	0.998702	1
MMP12	Macrophage metalloelastase	1.00497	0.967317	1.04409	0.799182	0.910736	1
MMP13	Collagenase 3	1.01187	0.946939	1.08124	0.727361	0.876023	1
MMP15	Matrix metalloproteinase-15	0.998795	0.952126	1.04775	0.960612	0.987409	1
MMP3	Stromelysin-1	1.08501	1.04051	1.1314	0.000133911	0.00660702	0.389814
MMP7	Matrilysin	0.998082	0.957349	1.04055	0.928028	0.972108	1
MMP8	Neutrophil collagenase	0.987524	0.959879	1.01597	0.386167	0.654872	1
MMP9	Matrix metalloproteinase-9	1.01156	0.977408	1.04691	0.511791	0.756112	1
MMUT	Methylmalonyl-CoA mutase, mitochondrial	0.985119	0.93858	1.03397	0.543699	0.776217	1
MN1	Transcriptional activator MN1	1.03266	0.989714	1.07748	0.138083	0.382797	1
MNAT1	CDK-activating kinase assembly factor MAT1	1.01997	0.967039	1.07581	0.467011	0.725436	1
MNDA	Myeloid cell nuclear differentiation antigen	0.994254	0.974464	1.01445	0.574256	0.791359	1
MOCS2	Molybdopterin synthase catalytic subunit	0.959639	0.925847	0.994664	0.0242884	0.150754	1
MOG	Myelin-oligodendrocyte glycoprotein	1.09936	1.03398	1.16888	0.00246049	0.0491317	1
MORC3	MORC family CW-type zinc finger protein 3	0.994955	0.913827	1.08328	0.90721	0.962483	1
MORF4L1	Mortality factor 4-like protein 1	0.973093	0.914896	1.03499	0.386012	0.654872	1
MORF4L2	Mortality factor 4-like protein 2	0.998737	0.935877	1.06582	0.969615	0.989327	1
MORN4	MORN repeat-containing protein 4	1.00769	0.976921	1.03942	0.628321	0.823617	1
MPHOSPH8	M-phase phosphoprotein 8	0.988417	0.961674	1.01591	0.405155	0.675103	1
MPI	Mannose-6-phosphate isomerase	0.990579	0.966929	1.01481	0.442637	0.707587	1
MPIG6B	Megakaryocyte and platelet inhibitory receptor G6b	0.971505	0.945485	0.998242	0.036883	0.1864	1
MPO	Myeloperoxidase	0.993109	0.949191	1.03906	0.764431	0.893678	1
MPRIP	Myosin phosphatase Rho-interacting protein	0.972618	0.921927	1.0261	0.309324	0.585843	1
MRC1	Macrophage mannose receptor 1	1.00398	0.9244	1.0904	0.924953	0.97022	1
MRI1	Methylthioribose-1-phosphate isomerase	0.984163	0.949278	1.02033	0.38597	0.654872	1
MRPL24	39S ribosomal protein L24, mitochondrial	1.02286	0.959472	1.09044	0.4886	0.744278	1
MRPL28	39S ribosomal protein L28, mitochondrial	1.01376	0.950853	1.08082	0.675897	0.852965	1
MRPL46	39S ribosomal protein L46, mitochondrial	0.962665	0.891897	1.03905	0.328712	0.602949	1
MRPL52	39S ribosomal protein L52, mitochondrial	1.11216	1.01255	1.22157	0.0263903	0.157471	1
MRPL58	Peptidyl-tRNA hydrolase ICT1, mitochondrial	0.959299	0.927201	0.992509	0.0167087	0.125358	1
MRPS16	28S ribosomal protein S16, mitochondrial	1.10086	1.01234	1.19712	0.0246478	0.152012	1
MSLN	Mesothelin	0.999273	0.964219	1.0356	0.968155	0.989327	1
MSLNL	Mesothelin-like protein	0.942921	0.882182	1.00784	0.0836142	0.283354	1
MSMB	Beta-microseminoprotein	0.997502	0.968073	1.02783	0.869957	0.944643	1
MSR1	Macrophage scavenger receptor types I and II	1.00616	0.962957	1.05131	0.78375	0.905341	1
MSRA	Mitochondrial peptide methionine sulfoxide reductase	0.972335	0.945048	1.00041	0.0533874	0.222971	1
MST1	Hepatocyte growth factor-like protein	0.98939	0.955093	1.02492	0.553475	0.780877	1
MSTN	Growth/differentiation factor 8	1.12494	1.0817	1.16992	3.95392e-09	3.59683e-07	1.15098e-05
MTDH	Protein LYRIC	0.974046	0.949288	0.999449	0.0452919	0.204338	1
MTHFD2	Bifunctional methylenetetrahydrofolate dehydrogenase/cyclohydrolase, mitochondrial	1.0656	0.969745	1.17092	0.186449	0.451166	1
MTHFSD	Methenyltetrahydrofolate synthase domain-containing protein	0.969063	0.949027	0.989523	0.00319758	0.0554056	1
MTIF3	Translation initiation factor IF-3, mitochondrial	0.956079	0.93066	0.982192	0.00108687	0.029815	1
MTPN	Myotrophin	0.9904	0.927724	1.05731	0.772434	0.899062	1
MTR	Methionine synthase	1.00835	0.971474	1.04662	0.661814	0.846087	1
MTSS1	Protein MTSS 1	0.971385	0.951316	0.991877	0.00641474	0.0787903	1
MTSS2	Protein MTSS 2	0.962039	0.93963	0.984983	0.0012894	0.0326386	1
MTUS1	Microtubule-associated tumor suppressor 1	1.01928	0.976398	1.06404	0.383892	0.654533	1
MUC13	Mucin-13	0.999287	0.95949	1.04073	0.972552	0.990567	1
MUC16	Mucin-16	0.98781	0.97702	0.998718	0.0286064	0.162987	1
MUC2	Mucin-2	1.02153	0.995871	1.04785	0.100754	0.319841	1
MUCL3	Mucin-like protein 3	1.03124	0.973729	1.09216	0.293371	0.571621	1
MVK	Mevalonate kinase	0.999606	0.974078	1.0258	0.976208	0.992228	1
MXRA8	Matrix remodeling-associated protein 8	1.0255	0.949308	1.10782	0.522606	0.762177	1
MYBPC1	Myosin-binding protein C, slow-type	1.01383	0.983196	1.04542	0.380247	0.651822	1
MYBPC2	Myosin-binding protein C, fast-type	1.01377	0.98583	1.04249	0.337564	0.610341	1
MYCBP2	E3 ubiquitin-protein ligase MYCBP2	0.968147	0.933737	1.00383	0.0795696	0.275419	1
MYDGF	Myeloid-derived growth factor	0.963649	0.941088	0.986752	0.00218846	0.0465008	1
MYH4	Myosin-4	0.977751	0.927063	1.03121	0.407442	0.676977	1
MYH7B	Myosin-7B	0.989312	0.934494	1.04735	0.711784	0.871741	1
MYH9	Myosin-9	0.972281	0.952379	0.992599	0.00772131	0.085789	1
MYL1	Myosin light chain 1/3, skeletal muscle isoform	1.02513	0.963935	1.09021	0.429324	0.696259	1
MYL3	Myosin light chain 3	1.00546	0.974896	1.03699	0.72936	0.876473	1
MYL4	Myosin light chain 4	1.01954	0.974906	1.06621	0.396875	0.666055	1
MYL6B	Myosin light chain 6B	1.00011	0.974069	1.02684	0.993715	0.998517	1
MYLPF	Myosin regulatory light chain 2, skeletal muscle isoform	1.02124	0.977029	1.06745	0.351954	0.625863	1
MYO6	Unconventional myosin-VI	0.959142	0.899411	1.02284	0.203513	0.470927	1
MYO9B	Unconventional myosin-IXb	0.975808	0.946102	1.00645	0.120516	0.354365	1
MYOC	Myocilin	1.04207	0.994723	1.09167	0.0823868	0.28165	1
MYOM1	Myomesin-1	0.958609	0.910396	1.00938	0.108375	0.331039	1
MYOM2	Myomesin-2	1.03084	0.98638	1.0773	0.176922	0.440557	1
MYOM3	Myomesin-3	1.00915	0.984478	1.03444	0.470752	0.728526	1
MZB1	Marginal zone B- and B1-cell-specific protein	0.959049	0.921107	0.998554	0.0423307	0.197792	1
MZT1	Mitotic-spindle organizing protein 1	0.971317	0.933126	1.01107	0.155023	0.409503	1
NAA10	N-alpha-acetyltransferase 10	0.956383	0.911874	1.00306	0.0666259	0.248203	1
NAA80	N-alpha-acetyltransferase 80	0.979831	0.960799	0.999241	0.0417588	0.195749	1
NAAA	N-acylethanolamine-hydrolyzing acid amidase	0.982724	0.948766	1.0179	0.331425	0.604497	1
NACC1	Nucleus accumbens-associated protein 1	0.93723	0.898508	0.97762	0.00259994	0.0507121	1
NADK	NAD kinase	0.99404	0.95874	1.03064	0.745892	0.884076	1
NAGA	Alpha-N-acetylgalactosaminidase	0.951791	0.912493	0.992782	0.0216331	0.144054	1
NAGK	N-acetyl-D-glucosamine kinase	0.948673	0.909679	0.989339	0.0138737	0.114409	1
NAGPA	N-acetylglucosamine-1-phosphodiester alpha-N-acetylglucosaminidase	0.946783	0.846939	1.0584	0.336153	0.608168	1
NAMPT	Nicotinamide phosphoribosyltransferase	1.00417	0.965256	1.04466	0.836462	0.930576	1
NAP1L4	Nucleosome assembly protein 1-like 4	0.949761	0.896612	1.00606	0.0793647	0.275419	1
NAPRT	Nicotinate phosphoribosyltransferase	1.02544	0.955462	1.10055	0.485992	0.741556	1
NARS1	Asparagine--tRNA ligase, cytoplasmic	0.960483	0.91293	1.01051	0.119629	0.353184	1
NBL1	Neuroblastoma suppressor of tumorigenicity 1	1.06624	0.98605	1.15295	0.107868	0.330183	1
NBN	Nibrin	0.993611	0.957328	1.03127	0.7356	0.880362	1
NCAM1	Neural cell adhesion molecule 1	1.21946	1.14444	1.2994	9.07859e-10	8.80926e-08	2.64278e-06
NCAM2	Neural cell adhesion molecule 2	1.00719	0.932726	1.0876	0.854945	0.937944	1
NCAN	Neurocan core protein	1.0687	1.01162	1.12899	0.0176554	0.129133	1
NCF2	Neutrophil cytosol factor 2	0.995483	0.972044	1.01949	0.709626	0.871741	1
NCK2	Cytoplasmic protein NCK2	0.980324	0.961623	0.99939	0.0431646	0.199448	1
NCLN	Nicalin	0.974729	0.935339	1.01578	0.223934	0.491581	1
NCR1	Natural cytotoxicity triggering receptor 1	1.07997	1.02151	1.14178	0.00673521	0.0800459	1
NCR3LG1	Natural cytotoxicity triggering receptor 3 ligand 1	1.01923	0.952871	1.0902	0.579271	0.79578	1
NCS1	Neuronal calcium sensor 1	1.23836	1.15096	1.33241	1.03608e-08	9.13953e-07	3.01604e-05
NDRG1	Protein NDRG1	0.977814	0.946652	1.01	0.174553	0.437285	1
NDST1	Bifunctional heparan sulfate N-deacetylase/N-sulfotransferase 1	1.01584	0.976009	1.05729	0.441275	0.707107	1
NDUFA5	NADH dehydrogenase [ubiquinone] 1 alpha subcomplex subunit 5	0.98254	0.918795	1.05071	0.606775	0.811068	1
NDUFB7	NADH dehydrogenase [ubiquinone] 1 beta subcomplex subunit 7	0.960557	0.935297	0.9865	0.00308003	0.0548649	1
NDUFS6	NADH dehydrogenase [ubiquinone] iron-sulfur protein 6, mitochondrial	0.990595	0.964166	1.01775	0.493379	0.745317	1
NEB	Nebulin	0.997661	0.937049	1.06219	0.941632	0.979661	1
NECAP2	Adaptin ear-binding coat-associated protein 2	0.963906	0.929044	1.00008	0.0504803	0.214741	1
NECTIN1	Nectin-1	0.975988	0.908318	1.0487	0.50735	0.754899	1
NECTIN2	Nectin-2	0.958615	0.894565	1.02725	0.23094	0.499771	1
NECTIN4	Nectin-4	0.703276	0.658963	0.750569	6.6e-17	6.5167e-13	1.92e-13
NEDD4L	E3 ubiquitin-protein ligase NEDD4-like	1.02091	0.971318	1.07303	0.41538	0.682762	1
NEDD9	Enhancer of filamentation 1	0.950255	0.886328	1.01879	0.150998	0.402892	1
NEFL	Neurofilament light polypeptide	1.08918	1.04053	1.14012	0.000248392	0.0107921	0.72307
NEK7	Serine/threonine-protein kinase Nek7	0.975352	0.943591	1.00818	0.139544	0.385037	1
NELL1	Protein kinase C-binding protein NELL1	1.08771	1.03483	1.1433	0.000944892	0.0283565	1
NELL2	Protein kinase C-binding protein NELL2	1.10276	1.02698	1.18413	0.00708266	0.0826887	1
NENF	Neudesin	0.99527	0.974197	1.0168	0.664116	0.847598	1
NEO1	Neogenin	1.08891	0.981053	1.20862	0.109476	0.332655	1
NEXN	Nexilin	0.963934	0.932171	0.996779	0.0316577	0.172253	1
NFASC	Neurofascin	1.07471	1.00058	1.15434	0.0481767	0.211209	1
NFAT5	Nuclear factor of activated T-cells 5	0.972435	0.945566	1.00007	0.050549	0.214741	1
NFATC1	Nuclear factor of activated T-cells, cytoplasmic 1	0.973052	0.95327	0.993244	0.00913562	0.0943042	1
NFATC3	Nuclear factor of activated T-cells, cytoplasmic 3	0.995584	0.961873	1.03048	0.801173	0.91209	1
NFE2	Transcription factor NF-E2 45 kDa subunit	0.956417	0.926207	0.987614	0.00650657	0.0795825	1
NFIC	Nuclear factor 1 C-type	0.999538	0.945812	1.05632	0.986912	0.995806	1
NFKB1	Nuclear factor NF-kappa-B p105 subunit	0.959865	0.929335	0.991398	0.0129956	0.112926	1
NFKB2	Nuclear factor NF-kappa-B p100 subunit	0.969814	0.928121	1.01338	0.17157	0.431667	1
NFKBIE	NF-kappa-B inhibitor epsilon	0.978464	0.937952	1.02073	0.312905	0.59017	1
NFU1	NFU1 iron-sulfur cluster scaffold homolog, mitochondrial	0.965705	0.943801	0.988118	0.00287155	0.0525728	1
NFX1	Transcriptional repressor NF-X1	0.982081	0.948156	1.01722	0.313404	0.590498	1
NFYA	Nuclear transcription factor Y subunit alpha	0.988148	0.930476	1.04939	0.697564	0.864457	1
NGF	Beta-nerve growth factor	0.958878	0.808444	1.1373	0.6296	0.824086	1
NGFR	Tumor necrosis factor receptor superfamily member 16	0.983721	0.907933	1.06584	0.688234	0.857274	1
NGRN	Neugrin	0.905089	0.814188	1.00614	0.0647959	0.245464	1
NHLRC3	NHL repeat-containing protein 3	0.954047	0.884333	1.02926	0.224318	0.491709	1
NID1	Nidogen-1	1.01078	0.954702	1.07015	0.712711	0.871741	1
NID2	Nidogen-2	1.00518	0.977273	1.03388	0.719222	0.874157	1
NINJ1	Ninjurin-1	0.979827	0.942174	1.01899	0.308061	0.583831	1
NIT1	Deaminated glutathione amidase	0.942295	0.892792	0.994542	0.0308661	0.171145	1
NIT2	Omega-amidase NIT2	0.969533	0.938425	1.00167	0.0629374	0.242654	1
NLGN1	Neuroligin-1	0.975334	0.940573	1.01138	0.177373	0.440557	1
NLGN2	Neuroligin-2	1.01925	0.965666	1.07582	0.488878	0.744311	1
NME1	Nucleoside diphosphate kinase A	0.998104	0.890585	1.1186	0.973962	0.990983	1
NME3	Nucleoside diphosphate kinase 3	0.999926	0.915139	1.09257	0.998702	0.998702	1
NMI	N-myc-interactor	0.969063	0.937964	1.00119	0.0589739	0.235491	1
NMNAT1	Nicotinamide/nicotinic acid mononucleotide adenylyltransferase 1	1.00222	0.974995	1.0302	0.874682	0.945488	1
NMRK2	Nicotinamide riboside kinase 2	0.941666	0.884658	1.00235	0.0592423	0.235916	1
NMT1	Glycylpeptide N-tetradecanoyltransferase 1	0.957361	0.923232	0.992751	0.0186319	0.133261	1
NOMO1	Nodal modulator 1	1.0101	0.924251	1.10393	0.82444	0.923056	1
NOP56	Nucleolar protein 56	1.0043	0.982516	1.02658	0.70112	0.866579	1
NOS1	Nitric oxide synthase, brain	1.0272	0.990577	1.06519	0.147359	0.398295	1
NOS2	Nitric oxide synthase, inducible	1.02694	0.96719	1.09039	0.384682	0.654533	1
NOS3	Nitric oxide synthase, endothelial	0.984585	0.944501	1.02637	0.463834	0.722429	1
NOTCH1	Neurogenic locus notch homolog protein 1	0.952859	0.835736	1.0864	0.470525	0.728526	1
NOTCH2	Neurogenic locus notch homolog protein 2	0.972569	0.873745	1.08257	0.610915	0.812786	1
NOTCH3	Neurogenic locus notch homolog protein 3	0.950951	0.894094	1.01142	0.109849	0.333443	1
NPC2	NPC intracellular cholesterol transporter 2	0.982879	0.913414	1.05763	0.644225	0.834182	1
NPDC1	Neural proliferation differentiation and control protein 1	1.00677	0.943681	1.07407	0.83813	0.930865	1
NPHS1	Nephrin	0.991347	0.922528	1.0653	0.812837	0.917117	1
NPHS2	Podocin	0.994672	0.971243	1.01867	0.660441	0.845445	1
NPL	N-acetylneuraminate lyase	0.966774	0.919097	1.01692	0.19033	0.457268	1
NPPB	Natriuretic peptides B	0.992005	0.977122	1.00711	0.297982	0.575535	1
NPPC	C-type natriuretic peptide	0.951968	0.914734	0.990717	0.0155999	0.121746	1
NPR1	Atrial natriuretic peptide receptor 1	1.0074	0.950777	1.0674	0.802709	0.912294	1
NPTN	Neuroplastin	1.01828	0.990977	1.04634	0.191425	0.458221	1
NPTX1	Neuronal pentraxin-1	1.03854	0.987624	1.09208	0.140365	0.386692	1
NPTX2	Neuronal pentraxin-2	1.01077	0.944838	1.0813	0.755629	0.888383	1
NPTXR	Neuronal pentraxin receptor	1.1259	1.06021	1.19566	0.000110567	0.0055606	0.321862
NPY	Pro-neuropeptide Y	0.984138	0.953099	1.01619	0.328104	0.602949	1
NRCAM	Neuronal cell adhesion molecule	1.07334	0.997041	1.15547	0.0599415	0.238049	1
NRGN	Neurogranin	0.962476	0.938005	0.987585	0.00360527	0.0583052	1
NRN1	Neuritin	0.968954	0.905752	1.03657	0.359445	0.631734	1
NRP1	Neuropilin-1	1.14842	1.06378	1.23978	0.000395437	0.0159877	1
NRP2	Neuropilin-2	0.998978	0.928536	1.07476	0.978126	0.993484	1
NRTN	Neurturin	0.958301	0.918825	0.999472	0.0471863	0.208436	1
NRXN3	Neurexin-3	1.05076	0.980848	1.12565	0.15869	0.415222	1
NSFL1C	NSFL1 cofactor p47	0.977673	0.947328	1.00899	0.16041	0.417135	1
NT5C	5'(3')-deoxyribonucleotidase, cytosolic type	0.964554	0.934186	0.995909	0.0270246	0.158269	1
NT5C1A	Cytosolic 5'-nucleotidase 1A	0.943964	0.877099	1.01593	0.123934	0.361134	1
NT5C3A	Cytosolic 5'-nucleotidase 3A	0.990119	0.966528	1.01429	0.41965	0.687451	1
NT5E	5'-nucleotidase	0.994526	0.956956	1.03357	0.779956	0.903842	1
NTF3	Neurotrophin-3	1.03316	0.97379	1.09616	0.279939	0.557139	1
NTF4	Neurotrophin-4	0.964091	0.910726	1.02058	0.208126	0.474322	1
NTproBNP	N-terminal prohormone of brain natriuretic peptide	0.989172	0.970512	1.00819	0.262493	0.537532	1
NTRK2	BDNF/NT-3 growth factors receptor	1.02455	0.942969	1.11319	0.566715	0.785862	1
NTRK3	NT-3 growth factor receptor	1.06051	0.962771	1.16817	0.233687	0.50241	1
NUB1	NEDD8 ultimate buster 1	0.979151	0.955475	1.00341	0.0915834	0.303884	1
NUBP1	Cytosolic Fe-S cluster assembly factor NUBP1	0.990053	0.966617	1.01406	0.413434	0.680966	1
NUCB2	Nucleobindin-2	0.983881	0.93137	1.03935	0.561429	0.785354	1
NUDC	Nuclear migration protein nudC	0.973956	0.943068	1.00586	0.108512	0.331072	1
NUDT10	Diphosphoinositol polyphosphate phosphohydrolase 3-alpha	1.04611	0.948777	1.15344	0.365596	0.639189	1
NUDT15	Nucleotide triphosphate diphosphatase NUDT15	0.977223	0.931341	1.02536	0.34768	0.620688	1
NUDT16	U8 snoRNA-decapping enzyme	0.964583	0.938887	0.990983	0.00885797	0.0926938	1
NUDT2	Bis(5'-nucleosyl)-tetraphosphatase [asymmetrical]	0.990903	0.955103	1.02804	0.626416	0.822492	1
NUDT5	ADP-sugar pyrophosphatase	0.953194	0.914704	0.993302	0.0226337	0.14609	1
NUMB	Protein numb homolog	0.967154	0.939755	0.995353	0.022746	0.14649	1
NUP50	Nuclear pore complex protein Nup50	1.09243	1.01157	1.17975	0.024239	0.150754	1
NXPE4	NXPE family member 4	1.03105	0.957452	1.1103	0.418395	0.685782	1
NXPH1	Neurexophilin-1	1.0159	0.962832	1.07189	0.56446	0.785862	1
NXPH3	Neurexophilin-3	1.15032	1.06151	1.24656	0.000635435	0.0227295	1
OBP2B	Odorant-binding protein 2b	0.979728	0.945034	1.01569	0.265534	0.54175	1
OCLN	Occludin	0.95373	0.904079	1.00611	0.0824233	0.28165	1
ODAM	Odontogenic ameloblast-associated protein	0.981822	0.943128	1.0221	0.371184	0.643931	1
OFD1	Oral-facial-digital syndrome 1 protein	0.987141	0.951421	1.0242	0.491293	0.744495	1
OGA	Protein O-GlcNAcase	0.964508	0.933172	0.996897	0.031997	0.172488	1
OGFR	Opioid growth factor receptor	0.965835	0.906603	1.02894	0.281667	0.558329	1
OGN	Mimecan	1.00692	0.958695	1.05758	0.782904	0.905096	1
OGT	UDP-N-acetylglucosamine--peptide N-acetylglucosaminyltransferase 110 kDa subunit	0.987732	0.950475	1.02645	0.529207	0.76577	1
OLR1	Oxidized low-density lipoprotein receptor 1	1.01114	0.976973	1.0465	0.527682	0.76577	1
OMD	Osteomodulin	1.00995	0.959562	1.06299	0.704465	0.86894	1
OMG	Oligodendrocyte-myelin glycoprotein	1.03981	1.00967	1.07086	0.00929352	0.0952586	1
OMP	Olfactory marker protein	0.996121	0.946575	1.04826	0.881316	0.948017	1
OPHN1	Oligophrenin-1	0.972676	0.952035	0.993765	0.0113579	0.106018	1
OPLAH	5-oxoprolinase	0.969508	0.936298	1.0039	0.0816287	0.280545	1
OPTC	Opticin	1.05961	1.01148	1.11002	0.014624	0.118252	1
ORM1	Alpha-1-acid glycoprotein 1	0.938415	0.833294	1.0568	0.294353	0.57193	1
OSBPL2	Oxysterol-binding protein-related protein 2	1.00807	0.946296	1.07387	0.803324	0.912294	1
OSCAR	Osteoclast-associated immunoglobulin-like receptor	0.980524	0.922849	1.0418	0.524833	0.764687	1
OSM	Oncostatin-M	1.01841	0.988453	1.04928	0.231063	0.499771	1
OSMR	Oncostatin-M-specific receptor subunit beta	0.996655	0.894626	1.11032	0.951508	0.984307	1
OSTN	Osteocrin	0.952818	0.896865	1.01226	0.117515	0.348356	1
OTOA	Otoancorin	0.98537	0.941068	1.03176	0.530038	0.765997	1
OTUD6B	Deubiquitinase OTUD6B	0.938168	0.900929	0.976945	0.00200992	0.0453557	1
OTUD7B	OTU domain-containing protein 7B	0.947876	0.913228	0.983837	0.00483705	0.070053	1
OXCT1	Succinyl-CoA:3-ketoacid coenzyme A transferase 1, mitochondrial	0.97407	0.941542	1.00772	0.12949	0.370809	1
OXT	Oxytocin-neurophysin 1	1.00791	0.993387	1.02264	0.287391	0.564886	1
P4HB	Protein disulfide-isomerase	0.957058	0.907451	1.00938	0.106026	0.328183	1
PACS2	Phosphofurin acidic cluster sorting protein 2	0.962602	0.926323	1.0003	0.0518187	0.217355	1
PADI2	Protein-arginine deiminase type-2	1.03168	0.995391	1.0693	0.0877937	0.294094	1
PADI4	Protein-arginine deiminase type-4	0.99854	0.971356	1.02648	0.917367	0.966856	1
PAEP	Glycodelin	0.997777	0.978057	1.01789	0.826999	0.925209	1
PAFAH1B3	Platelet-activating factor acetylhydrolase IB subunit alpha1	1.00484	0.984756	1.02534	0.639142	0.830106	1
PAFAH2	Platelet-activating factor acetylhydrolase 2, cytoplasmic	0.958059	0.912722	1.00565	0.0832164	0.282994	1
PAG1	Phosphoprotein associated with glycosphingolipid-enriched microdomains 1	0.993529	0.956648	1.03183	0.736568	0.880362	1
PAGR1	PAXIP1-associated glutamate-rich protein 1	0.960456	0.907686	1.01629	0.161697	0.417658	1
PAIP2B	Polyadenylate-binding protein-interacting protein 2B	1.01792	0.972404	1.06557	0.446618	0.709762	1
PAK4	Serine/threonine-protein kinase PAK 4	0.964957	0.93245	0.998599	0.0413298	0.195122	1
PALLD	Palladin	0.964923	0.904559	1.02932	0.278658	0.556126	1
PALM	Paralemmin-1	1.0231	0.948015	1.10413	0.557046	0.781231	1
PALM2	Paralemmin-2	0.997889	0.939148	1.0603	0.945562	0.981256	1
PALM3	Paralemmin-3	1.00576	0.974084	1.03847	0.724847	0.875174	1
PAM	Peptidyl-glycine alpha-amidating monooxygenase	1.04889	0.974734	1.12869	0.201983	0.470001	1
PAMR1	Inactive serine protease PAMR1	1.02185	0.945273	1.10464	0.586511	0.799687	1
PAPPA	Pappalysin-1	0.996159	0.953035	1.04123	0.864661	0.942001	1
PARD3	Partitioning defective 3 homolog	1.00018	0.968131	1.0333	0.991156	0.998007	1
PARK7	Parkinson disease protein 7	0.97769	0.939234	1.01772	0.270442	0.547466	1
PARP1	Poly [ADP-ribose] polymerase 1	0.982522	0.94927	1.01694	0.315465	0.592087	1
PAXX	Protein PAXX	0.953588	0.905488	1.00424	0.0719182	0.259779	1
PBK	Lymphokine-activated killer T-cell-originated protein kinase	1.04672	0.967726	1.13216	0.254055	0.529892	1
PBLD	Phenazine biosynthesis-like domain-containing protein	0.998032	0.958358	1.03935	0.924156	0.969798	1
PBXIP1	Pre-B-cell leukemia transcription factor-interacting protein 1	1.11333	1.02782	1.20596	0.00846331	0.0902443	1
PCARE	Photoreceptor cilium actin regulator	0.990174	0.961437	1.01977	0.511092	0.756112	1
PCBD1	Pterin-4-alpha-carbinolamine dehydratase	0.99067	0.94272	1.04106	0.711129	0.871741	1
PCBP2	Poly(rC)-binding protein 2	0.96178	0.930916	0.993666	0.0191881	0.135246	1
PCDH1	Protocadherin-1	1.00917	0.911793	1.11694	0.860068	0.939203	1
PCDH12	Protocadherin-12	0.999167	0.909076	1.09819	0.986208	0.995806	1
PCDH17	Protocadherin-17	1.04995	0.991802	1.1115	0.0935829	0.305746	1
PCDH7	Protocadherin-7	1.04429	0.977046	1.11616	0.2019	0.470001	1
PCDH9	Protocadherin-9	1.04674	0.975062	1.12368	0.20689	0.474322	1
PCDHB15	Protocadherin beta-15	1.07722	1.01492	1.14334	0.0143892	0.11733	1
PCNA	Proliferating cell nuclear antigen	0.996985	0.960684	1.03466	0.873208	0.944947	1
PCSK7	Proprotein convertase subtilisin/kexin type 7	0.989113	0.937631	1.04342	0.688119	0.857274	1
PCSK9	Proprotein convertase subtilisin/kexin type 9	0.973052	0.923638	1.02511	0.304263	0.58232	1
PCYT2	Ethanolamine-phosphate cytidylyltransferase	0.973268	0.943064	1.00444	0.092058	0.303884	1
PDAP1	28 kDa heat- and acid-stable phosphoprotein	0.968975	0.945804	0.992715	0.0107071	0.102647	1
PDCD1	Programmed cell death protein 1	0.960066	0.912548	1.01006	0.115576	0.343987	1
PDCD1LG2	Programmed cell death 1 ligand 2	0.962569	0.900815	1.02856	0.259455	0.536306	1
PDCD5	Programmed cell death protein 5	0.975416	0.94175	1.01029	0.164834	0.421644	1
PDCD6	Programmed cell death protein 6	1.00897	0.979827	1.03898	0.550326	0.780321	1
PDCL2	Phosducin-like protein 2	0.992257	0.947137	1.03953	0.743386	0.882543	1
PDE1C	Calcium/calmodulin-dependent 3',5'-cyclic nucleotide phosphodiesterase 1C	1.02529	0.979616	1.07309	0.282754	0.559048	1
PDE4D	cAMP-specific 3',5'-cyclic phosphodiesterase 4D	1.00085	0.961546	1.04176	0.966818	0.988615	1
PDE5A	cGMP-specific 3',5'-cyclic phosphodiesterase	0.972208	0.950099	0.994832	0.0163285	0.123782	1
PDGFA	Platelet-derived growth factor subunit A	0.982129	0.954666	1.01038	0.212669	0.479301	1
PDGFB	Platelet-derived growth factor subunit B	0.993486	0.969939	1.0176	0.593296	0.801598	1
PDGFC	Platelet-derived growth factor C	0.928556	0.860072	1.00249	0.0579223	0.232394	1
PDGFRA	Platelet-derived growth factor receptor alpha	1.05353	0.978504	1.13431	0.166514	0.42342	1
PDGFRB	Platelet-derived growth factor receptor beta	0.998203	0.940754	1.05916	0.952567	0.984737	1
PDIA2	Protein disulfide-isomerase A2	0.964186	0.907006	1.02497	0.242288	0.515571	1
[truncated: 913 more rows]

## Sheet: Supplementary Table 3
Supplementary Table 3: Associations of plasma proteins with male pattern baldness (model 3).
Protein	Description of protein	OR	OR_Lower_CI	OR_Upper_CI	P value	P value (FDR-corrected)	p_val (Bonferroni-corrected)
A1BG	Alpha-1B-glycoprotein	1.06164	0.918892	1.22656	0.416868	0.688112	1
AAMDC	Mth938 domain-containing protein	0.967143	0.922805	1.01361	0.162906	0.433436	1
AARSD1	Alanyl-tRNA editing protein Aarsd1	1.00457	0.96695	1.04365	0.814878	0.914471	1
ABCA2	ATP-binding cassette sub-family A member 2	1.07816	1.00506	1.15657	0.0356409	0.202638	1
ABHD14B	Protein ABHD14B	0.977698	0.941395	1.0154	0.242696	0.524489	1
ABL1	Tyrosine-protein kinase ABL1	0.972312	0.942657	1.0029	0.0756189	0.288501	1
ABO	Histo-blood group ABO system transferase	0.987846	0.971305	1.00467	0.155775	0.42491	1
ABRAXAS2	BRISC complex subunit Abraxas 2	0.96156	0.926114	0.998362	0.0407989	0.216726	1
ACAA1	3-ketoacyl-CoA thiolase, peroxisomal	0.99928	0.972829	1.02645	0.95801	0.982182	1
ACADM	Medium-chain specific acyl-CoA dehydrogenase, mitochondrial	1.00118	0.965197	1.0385	0.949765	0.980414	1
ACADSB	Short/branched chain specific acyl-CoA dehydrogenase, mitochondrial	0.972951	0.946619	1.00002	0.0501237	0.231971	1
ACAN	Aggrecan core protein	0.998224	0.921958	1.0808	0.965032	0.984369	1
ACE	Angiotensin-converting enzyme	1.10768	1.0118	1.21265	0.0268345	0.182017	1
ACE2	Angiotensin-converting enzyme 2	1.01373	0.97352	1.0556	0.509005	0.753466	1
ACHE	Acetylcholinesterase	1.08547	1.00879	1.16798	0.0282202	0.185858	1
ACOT13	Acyl-coenzyme A thioesterase 13	0.970451	0.949903	0.991445	0.00601623	0.0884508	1
ACOX1	Peroxisomal acyl-coenzyme A oxidase 1	0.987292	0.945695	1.03072	0.560343	0.78324	1
ACP1	Low molecular weight phosphotyrosine protein phosphatase	0.996147	0.943177	1.05209	0.889853	0.949858	1
ACP5	Tartrate-resistant acid phosphatase type 5	1.07176	1.00474	1.14324	0.0354166	0.202638	1
ACP6	Lysophosphatidic acid phosphatase type 6	1.01914	0.987394	1.0519	0.240308	0.522823	1
ACRBP	Acrosin-binding protein	0.959141	0.901119	1.0209	0.190077	0.469467	1
ACRV1	Acrosomal protein SP-10	1.01382	0.991795	1.03634	0.2206	0.505245	1
ACSL1	Long-chain-fatty-acid--CoA ligase 1	0.962125	0.896557	1.03249	0.283636	0.573777	1
ACTA2	Actin, aortic smooth muscle	1.02216	0.972044	1.07487	0.392774	0.669175	1
ACTN2	Alpha-actinin-2	1.02311	0.983919	1.06386	0.251612	0.535802	1
ACTN4	Alpha-actinin-4	0.991434	0.92627	1.06118	0.804125	0.908593	1
ACVRL1	Serine/threonine-protein kinase receptor R3	1.05138	0.964595	1.14596	0.254345	0.538779	1
ACY1	Aminoacylase-1	0.997585	0.963118	1.03329	0.892773	0.951616	1
ACY3	N-acyl-aromatic-L-amino acid amidohydrolase	1.0376	0.992243	1.08503	0.105547	0.344677	1
ACYP1	Acylphosphatase-1	0.977704	0.941784	1.01499	0.237734	0.520334	1
ADA	Adenosine deaminase	0.969719	0.91457	1.02819	0.303339	0.589642	1
ADA2	Adenosine deaminase 2	0.990299	0.942039	1.04103	0.702116	0.862024	1
ADAM12	Disintegrin and metalloproteinase domain-containing protein 12	0.941229	0.874424	1.01314	0.106851	0.346349	1
ADAM15	Disintegrin and metalloproteinase domain-containing protein 15	1.034	0.964401	1.10861	0.347024	0.630012	1
ADAM22	Disintegrin and metalloproteinase domain-containing protein 22	1.10665	1.04122	1.1762	0.00111818	0.0356004	1
ADAM23	Disintegrin and metalloproteinase domain-containing protein 23	1.07285	1.01	1.13962	0.0224356	0.169636	1
ADAM8	Disintegrin and metalloproteinase domain-containing protein 8	0.987194	0.91832	1.06123	0.726866	0.875065	1
ADAM9	Disintegrin and metalloproteinase domain-containing protein 9	1.00764	0.929878	1.09191	0.852619	0.934631	1
ADAMTS1	A disintegrin and metalloproteinase with thrombospondin motifs 1	1.05343	0.973092	1.1404	0.198422	0.477362	1
ADAMTS13	A disintegrin and metalloproteinase with thrombospondin motifs 13	0.97443	0.889239	1.06778	0.578942	0.791072	1
ADAMTS15	A disintegrin and metalloproteinase with thrombospondin motifs 15	0.971321	0.922221	1.02303	0.271553	0.560631	1
ADAMTS16	A disintegrin and metalloproteinase with thrombospondin motifs 16	1.10025	1.02999	1.17529	0.0045429	0.0788634	1
ADAMTS4	A disintegrin and metalloproteinase with thrombospondin motifs 4	0.980142	0.915202	1.04969	0.566317	0.784277	1
ADAMTS8	A disintegrin and metalloproteinase with thrombospondin motifs 8	1.08243	1.03292	1.13431	0.000912917	0.0324086	1
ADAMTSL2	ADAMTS-like protein 2	0.975761	0.909015	1.04741	0.497293	0.747198	1
ADAMTSL4	ADAMTS-like protein 4	1.05609	0.952974	1.17036	0.297838	0.586004	1
ADAMTSL5	ADAMTS-like protein 5	1.0352	0.973423	1.10089	0.270502	0.560051	1
ADCYAP1R1	Pituitary adenylate cyclase-activating polypeptide type I receptor	0.997007	0.934339	1.06388	0.927897	0.969295	1
ADD1	Alpha-adducin	0.968916	0.935979	1.00301	0.0735129	0.284402	1
ADGRB3	Adhesion G protein-coupled receptor B3	1.01815	0.954412	1.08615	0.585489	0.791148	1
ADGRD1	Adhesion G-protein coupled receptor D1	1.02005	0.959293	1.08465	0.526401	0.76328	1
ADGRE1	Adhesion G protein-coupled receptor E1	1.00271	0.958479	1.04899	0.906303	0.960061	1
ADGRE2	Adhesion G protein-coupled receptor E2	1.02169	0.948176	1.1009	0.573307	0.789145	1
ADGRE5	Adhesion G protein-coupled receptor E5	0.992383	0.926128	1.06338	0.828305	0.922064	1
ADGRF5	Adhesion G protein-coupled receptor F5	0.911967	0.832875	0.99857	0.046491	0.227454	1
ADGRG1	Adhesion G-protein coupled receptor G1	1.01715	0.990075	1.04497	0.216688	0.501532	1
ADGRG2	Adhesion G-protein coupled receptor G2	0.885802	0.817934	0.959303	0.00286734	0.0637161	1
ADGRV1	Adhesion G-protein coupled receptor V1	0.996411	0.961245	1.03286	0.844518	0.928747	1
ADH1B	All-trans-retinol dehydrogenase	1.0206	0.988074	1.05419	0.217243	0.501532	1
ADH4	All-trans-retinol dehydrogenase [NAD(+)] ADH4	1.02329	0.996481	1.05081	0.0891833	0.311082	1
ADIPOQ	Adiponectin	0.957492	0.925114	0.991003	0.0133261	0.135975	1
ADM	Pro-adrenomedullin	1.12	1.03307	1.21426	0.00597576	0.0883017	1
ADRA2A	Alpha-2A adrenergic receptor	1.01399	0.978703	1.05054	0.442116	0.706754	1
AFAP1	Actin filament-associated protein 1	1.00268	0.973594	1.03264	0.858388	0.936921	1
AFM	Afamin	1.06919	0.949069	1.2045	0.271223	0.560393	1
AFP	Alpha-fetoprotein	0.949796	0.918557	0.982098	0.00253906	0.0605837	1
AGBL2	Cytosolic carboxypeptidase 2	1.02791	1.00004	1.05657	0.049683	0.231861	1
AGER	Advanced glycosylation end product-specific receptor	1.05509	1.00068	1.11246	0.0471357	0.229068	1
AGR2	Anterior gradient protein 2 homolog	0.996602	0.974564	1.01914	0.76545	0.894861	1
AGR3	Anterior gradient protein 3	1.02044	0.983514	1.05875	0.281932	0.572322	1
AGRN	Agrin	0.919838	0.86457	0.97864	0.00821841	0.106328	1
AGRP	Agouti-related protein	0.990322	0.950601	1.0317	0.641476	0.826375	1
AGT	Angiotensinogen	1.01872	0.909472	1.14109	0.74861	0.887478	1
AGXT	Serine--pyruvate aminotransferase	0.996037	0.968238	1.02463	0.783336	0.901417	1
AHCY	Adenosylhomocysteinase	0.990425	0.959752	1.02208	0.548885	0.779165	1
AHNAK	Neuroblast differentiation-associated protein AHNAK	0.979629	0.90829	1.05657	0.593684	0.796176	1
AHNAK2	Protein AHNAK2	1.02288	0.94229	1.11036	0.588984	0.793765	1
AHSA1	Activator of 90 kDa heat shock protein ATPase homolog 1	0.977351	0.94159	1.01447	0.228357	0.510571	1
AHSG	Alpha-2-HS-glycoprotein	1.06173	0.969392	1.16287	0.19692	0.475714	1
AHSP	Alpha-hemoglobin-stabilizing protein	1.01019	0.984432	1.03663	0.441551	0.706317	1
AIDA	Axin interactor, dorsalization-associated protein	0.990307	0.961777	1.01968	0.513717	0.756941	1
AIF1	Allograft inflammatory factor 1	0.9808	0.941346	1.02191	0.354734	0.632766	1
AIF1L	Allograft inflammatory factor 1-like	0.984781	0.941335	1.03023	0.505301	0.751242	1
AIFM1	Apoptosis-inducing factor 1, mitochondrial	0.987265	0.96742	1.00752	0.216011	0.501042	1
AK1	Adenylate kinase isoenzyme 1	1.00442	0.97113	1.03885	0.797641	0.906583	1
AK2	Adenylate kinase 2, mitochondrial	0.974286	0.952293	0.996787	0.0253368	0.177296	1
AKAP12	A-kinase anchor protein 12	0.969911	0.859359	1.09468	0.62074	0.812936	1
AKR1B1	Aldo-keto reductase family 1 member B1	0.974696	0.946542	1.00369	0.086538	0.30609	1
AKR1B10	Aldo-keto reductase family 1 member B10	0.998273	0.959567	1.03854	0.931728	0.970745	1
AKR1C4	Aldo-keto reductase family 1 member C4	0.99031	0.949163	1.03324	0.652914	0.834709	1
AKR7L	Aflatoxin B1 aldehyde reductase member 4	1.02514	0.98829	1.06336	0.183743	0.45991	1
AKT1S1	Proline-rich AKT1 substrate 1	0.967602	0.936565	0.999668	0.0477081	0.229931	1
AKT2	RAC-beta serine/threonine-protein kinase	0.973518	0.955079	0.992313	0.00594167	0.0882459	1
AKT3	RAC-gamma serine/threonine-protein kinase	0.968456	0.932965	1.0053	0.09244	0.319173	1
ALCAM	CD166 antigen	0.950477	0.851119	1.06143	0.367249	0.64949	1
ALDH1A1	Retinal dehydrogenase 1	1.01025	0.971082	1.051	0.613186	0.809451	1
ALDH2	Aldehyde dehydrogenase, mitochondrial	1.05284	1.00425	1.10379	0.0326931	0.198204	1
ALDH3A1	Aldehyde dehydrogenase, dimeric NADP-preferring	1.00011	0.968532	1.03272	0.994511	0.998153	1
ALDH5A1	Succinate-semialdehyde dehydrogenase, mitochondrial	0.948494	0.900509	0.999035	0.0458836	0.226002	1
ALMS1	Alstrom syndrome protein 1	1.03256	0.974498	1.09409	0.277842	0.567975	1
ALPI	Intestinal-type alkaline phosphatase	1.01098	0.990965	1.0314	0.284382	0.574593	1
ALPP	Alkaline phosphatase, placental type	0.988177	0.9684	1.00836	0.248905	0.531984	1
AMBN	Ameloblastin	0.9084	0.836965	0.985933	0.0215037	0.166926	1
AMBP	Protein AMBP	1.18304	1.06312	1.31649	0.00205259	0.0545496	1
AMDHD2	N-acetylglucosamine-6-phosphate deacetylase	0.9905	0.902407	1.08719	0.840814	0.927244	1
AMFR	E3 ubiquitin-protein ligase AMFR	1.00679	0.973354	1.04138	0.694511	0.859576	1
AMIGO1	Amphoterin-induced protein 1	0.965118	0.917947	1.01471	0.164926	0.434795	1
AMIGO2	Amphoterin-induced protein 2	1.04471	0.953182	1.14502	0.349813	0.631133	1
AMN	Protein amnionless	1.01345	0.967809	1.06124	0.569851	0.78558	1
AMOT	Angiomotin	0.965801	0.905875	1.02969	0.286999	0.575545	1
AMOTL2	Angiomotin-like protein 2	0.976802	0.928619	1.02748	0.363118	0.644407	1
AMPD3	AMP deaminase 3	1.00864	0.974656	1.04382	0.622618	0.814214	1
AMY2A	Pancreatic alpha-amylase	1.03374	0.987769	1.08186	0.152769	0.421921	1
AMY2B	Alpha-amylase 2B	1.04642	0.999658	1.09538	0.0517357	0.236579	1
ANG	Angiogenin	1.04433	0.978484	1.1146	0.191763	0.469537	1
ANGPT1	Angiopoietin-1	0.997242	0.972047	1.02309	0.832489	0.92319	1
ANGPT2	Angiopoietin-2	1.01801	0.96189	1.0774	0.537315	0.770884	1
ANGPTL1	Angiopoietin-related protein 1	1.00144	0.92908	1.07943	0.970065	0.98692	1
ANGPTL2	Angiopoietin-related protein 2	1.00033	0.947816	1.05575	0.990445	0.997517	1
ANGPTL3	Angiopoietin-related protein 3	0.959589	0.901876	1.02099	0.192415	0.4699	1
ANGPTL4	Angiopoietin-related protein 4	1.02076	0.9733	1.07054	0.397585	0.672889	1
ANGPTL7	Angiopoietin-related protein 7	0.958586	0.903975	1.0165	0.157573	0.425901	1
ANK2	Ankyrin-2	0.99668	0.961535	1.03311	0.855909	0.936674	1
ANKMY2	Ankyrin repeat and MYND domain-containing protein 2	0.967979	0.938763	0.998105	0.0374082	0.208213	1
ANKRA2	Ankyrin repeat family A protein 2	1.02203	0.976088	1.07013	0.353137	0.63267	1
ANKRD54	Ankyrin repeat domain-containing protein 54	0.970458	0.934581	1.00771	0.11869	0.367315	1
ANP32C	Acidic leucine-rich nuclear phosphoprotein 32 family member C	1.02455	0.961515	1.09172	0.454043	0.717842	1
ANPEP	Aminopeptidase N	0.96234	0.889333	1.04134	0.340257	0.624125	1
ANXA1	Annexin A1	1.02754	0.972283	1.08594	0.335377	0.621944	1
ANXA10	Annexin A10	0.976414	0.950379	1.00316	0.0834508	0.301771	1
ANXA11	Annexin A11	0.98653	0.955186	1.0189	0.410372	0.682321	1
ANXA2	Annexin A2	1.01301	0.978195	1.04907	0.468731	0.727752	1
ANXA3	Annexin A3	0.972315	0.943559	1.00195	0.0668015	0.27067	1
ANXA4	Annexin A4	0.98195	0.953583	1.01116	0.22325	0.506562	1
ANXA5	Annexin A5	0.988807	0.919531	1.0633	0.761323	0.89296	1
AOC1	Amiloride-sensitive amine oxidase [copper-containing]	0.995394	0.956689	1.03566	0.819531	0.916502	1
AOC3	Membrane primary amine oxidase	1.08776	1.01121	1.17012	0.0238645	0.172884	1
AP1G2	AP-1 complex subunit gamma-like 2	0.957292	0.928881	0.986573	0.00451954	0.0788634	1
AP2B1	AP-2 complex subunit beta	0.950281	0.903239	0.999772	0.0489769	0.231824	1
AP3B1	AP-3 complex subunit beta-1	0.965128	0.935292	0.995916	0.0267296	0.182017	1
AP3S2	AP-3 complex subunit sigma-2	0.955807	0.909353	1.00463	0.0753831	0.288358	1
APBB1IP	Amyloid beta A4 precursor protein-binding family B member 1-interacting protein	1.01995	0.974212	1.06783	0.398774	0.674324	1
APCS	Serum amyloid P-component	1.0514	0.976624	1.13191	0.182984	0.458978	1
APEX1	DNA-(apurinic or apyrimidinic site) endonuclease	0.986787	0.952179	1.02265	0.465259	0.724933	1
APLP1	Amyloid-like protein 1	1.02646	0.983803	1.07096	0.227868	0.510571	1
APOA1	Apolipoprotein A-I	0.963406	0.878892	1.05605	0.426127	0.696103	1
APOA2	Apolipoprotein A-II	0.954054	0.908091	1.00234	0.0618969	0.260784	1
APOA4	Apolipoprotein A-IV	1.09975	1.02471	1.18028	0.00836485	0.107744	1
APOB	Apolipoprotein B-100	1.04032	0.93431	1.15837	0.470965	0.727752	1
APOBR	Apolipoprotein B receptor	1.03666	0.978484	1.0983	0.221741	0.506264	1
APOC1	Apolipoprotein C-I	1.00198	0.939569	1.06853	0.951952	0.981551	1
APOD	Apolipoprotein D	1.03045	0.96931	1.09545	0.336464	0.621944	1
APOE	Apolipoprotein E	0.981257	0.946438	1.01736	0.304657	0.590698	1
APOF	Apolipoprotein F	1.05285	0.968126	1.14499	0.228889	0.510571	1
APOH	Beta-2-glycoprotein 1	0.986018	0.930292	1.04508	0.635232	0.822581	1
APOL1	Apolipoprotein L1	0.964124	0.922394	1.00774	0.105582	0.344677	1
APOM	Apolipoprotein M	0.977192	0.904297	1.05596	0.559678	0.78324	1
APP	Amyloid-beta precursor protein	0.987117	0.955671	1.0196	0.43247	0.701295	1
APPL2	DCC-interacting protein 13-beta	0.974286	0.953298	0.995737	0.0190508	0.158448	1
APRT	Adenine phosphoribosyltransferase	0.99414	0.950208	1.0401	0.798831	0.906583	1
ARAF	Serine/threonine-protein kinase A-Raf	0.980777	0.945311	1.01757	0.301653	0.588153	1
AREG	Amphiregulin	0.917911	0.868624	0.969995	0.00235094	0.0595095	1
ARF6	ADP-ribosylation factor 6	0.990459	0.968295	1.01313	0.406392	0.679552	1
ARFIP1	Arfaptin-1	0.947921	0.915177	0.981837	0.00286408	0.0637161	1
ARG1	Arginase-1	1.01728	0.976244	1.06004	0.414754	0.685994	1
ARG2	Arginase-2, mitochondrial	0.978238	0.922553	1.03728	0.461831	0.723137	1
ARHGAP1	Rho GTPase-activating protein 1	0.954723	0.911164	1.00036	0.0518127	0.236579	1
ARHGAP25	Rho GTPase-activating protein 25	0.975689	0.941669	1.01094	0.174075	0.445674	1
ARHGAP30	Rho GTPase-activating protein 30	1.00783	0.947524	1.07197	0.804343	0.908593	1
ARHGAP45	Rho GTPase-activating protein 45	0.965924	0.937713	0.994984	0.0218768	0.167636	1
ARHGAP5	Rho GTPase-activating protein 5	0.976667	0.944561	1.00986	0.166241	0.434795	1
ARHGEF1	Rho guanine nucleotide exchange factor 1	0.970421	0.94438	0.997181	0.0305083	0.192886	1
ARHGEF10	Rho guanine nucleotide exchange factor 10	0.961044	0.93661	0.986116	0.00249391	0.0605837	1
ARHGEF12	Rho guanine nucleotide exchange factor 12	0.97789	0.958256	0.997927	0.0307345	0.192886	1
ARHGEF5	Rho guanine nucleotide exchange factor 5	1.00664	0.973367	1.04104	0.699707	0.862024	1
ARID3A	AT-rich interactive domain-containing protein 3A	1.06096	0.996841	1.12919	0.0628138	0.261589	1
ARID4B	AT-rich interactive domain-containing protein 4B	1.00045	0.949968	1.05361	0.98655	0.995947	1
ARL13B	ADP-ribosylation factor-like protein 13B	0.961773	0.928015	0.996759	0.0325093	0.198204	1
ARL2BP	ADP-ribosylation factor-like protein 2-binding protein	0.930777	0.875334	0.989731	0.0220553	0.167636	1
ARMCX2	Armadillo repeat-containing X-linked protein 2	0.986292	0.945384	1.02897	0.523046	0.76186	1
ARNT	Aryl hydrocarbon receptor nuclear translocator	1.00167	0.945188	1.06154	0.954962	0.982182	1
ARNTL	Aryl hydrocarbon receptor nuclear translocator-like protein 1	1.03245	0.983086	1.0843	0.201393	0.481721	1
ARSA	Arylsulfatase A	0.931839	0.889007	0.976735	0.00327648	0.0691146	1
ARSB	Arylsulfatase B	0.956603	0.920761	0.99384	0.0227782	0.170456	1
ART3	Ecto-ADP-ribosyltransferase 3	1.18655	1.1161	1.26143	4.31e-08	3.48e-06	0.000125387
ART5	Ecto-ADP-ribosyltransferase 5	0.972462	0.934483	1.01198	0.16948	0.43815	1
ARTN	Artemin	1.00731	0.959044	1.05801	0.771211	0.897	1
ASAH1	Acid ceramidase	0.991308	0.940998	1.04431	0.742507	0.886487	1
ASAH2	Neutral ceramidase	1.04068	0.999644	1.08339	0.0520578	0.236782	1
ASGR1	Asialoglycoprotein receptor 1	1.04013	0.967731	1.11795	0.28511	0.574593	1
ASGR2	Asialoglycoprotein receptor 2	0.988595	0.901158	1.08452	0.808173	0.910093	1
ASPN	Asporin	1.00978	0.923394	1.10424	0.831134	0.922835	1
ASPSCR1	Tether containing UBX domain for GLUT4	0.960471	0.92654	0.995643	0.0279525	0.185695	1
ASRGL1	Isoaspartyl peptidase/L-asparaginase	0.972474	0.949084	0.99644	0.0246326	0.176615	1
ASS1	Argininosuccinate synthase	1.03669	1.0037	1.07076	0.0289812	0.188735	1
ATF2	Cyclic AMP-dependent transcription factor ATF-2	0.999151	0.967651	1.03168	0.958563	0.982182	1
ATF4	Cyclic AMP-dependent transcription factor ATF-4	0.953959	0.884817	1.0285	0.219503	0.504365	1
ATG16L1	Autophagy-related protein 16-1	0.966001	0.939184	0.993584	0.0160345	0.147658	1
ATG4A	Cysteine protease ATG4A	0.980072	0.945327	1.01609	0.274367	0.564041	1
ATOX1	Copper transport protein ATOX1	0.970781	0.94233	1.00009	0.0507045	0.233915	1
ATP1B1	Sodium/potassium-transporting ATPase subunit beta-1	1.00426	0.953578	1.05764	0.872177	0.94208	1
ATP1B2	Sodium/potassium-transporting ATPase subunit beta-2	1.04667	0.96505	1.1352	0.27081	0.560291	1
ATP1B3	Sodium/potassium-transporting ATPase subunit beta-3	0.985239	0.923221	1.05142	0.653925	0.835635	1
ATP1B4	Protein ATP1B4	0.97782	0.919552	1.03978	0.474265	0.729882	1
ATP2B4	Plasma membrane calcium-transporting ATPase 4	0.986026	0.947293	1.02634	0.491258	0.744431	1
ATP5F1D	ATP synthase subunit delta, mitochondrial	0.975184	0.927293	1.02555	0.328046	0.616676	1
ATP5IF1	ATPase inhibitor, mitochondrial	0.981323	0.96245	1.00057	0.0570428	0.250078	1
ATP5PO	ATP synthase subunit O, mitochondrial	0.996236	0.945435	1.04977	0.88769	0.949858	1
ATP6AP2	Renin receptor	0.966808	0.914416	1.0222	0.235038	0.518317	1
ATP6V1D	V-type proton ATPase subunit D	1.0134	0.933647	1.09996	0.750328	0.887861	1
ATP6V1F	V-type proton ATPase subunit F	0.97699	0.946037	1.00896	0.156428	0.425087	1
ATP6V1G1	V-type proton ATPase subunit G 1	0.960341	0.928366	0.993418	0.0191688	0.158524	1
ATP6V1G2	V-type proton ATPase subunit G 2	0.993566	0.967476	1.02036	0.634506	0.822581	1
ATRAID	All-trans retinoic acid-induced differentiation factor	1.04305	0.960781	1.13236	0.314642	0.601967	1
ATRN	Attractin, Isoform 2	1.17398	1.01446	1.35858	0.031343	0.195373	1
ATXN10	Ataxin-10	0.990932	0.961867	1.02088	0.548662	0.779165	1
ATXN2	Ataxin-2	1.0029	0.979567	1.02679	0.809546	0.910934	1
ATXN2L	Ataxin-2-like protein	0.947889	0.900869	0.997363	0.0392343	0.213878	1
ATXN3	Ataxin-3	0.98126	0.944086	1.0199	0.337029	0.621944	1
AXIN1	Axin-1	0.97551	0.954501	0.996981	0.0256011	0.178287	1
AXL	Tyrosine-protein kinase receptor UFO	0.987215	0.912061	1.06856	0.750086	0.887861	1
AZI2	5-azacytidine-induced protein 2	0.930466	0.891671	0.970948	0.000910411	0.0324086	1
AZU1	Azurocidin	1.00198	0.974253	1.0305	0.889966	0.949858	1
B2M	Beta-2-microglobulin	0.935683	0.86528	1.01181	0.0957735	0.324559	1
B3GAT3	Galactosylgalactosylxylosylprotein 3-beta-glucuronosyltransferase 3	0.998798	0.882354	1.13061	0.984823	0.995424	1
B3GNT7	UDP-GlcNAc:betaGal beta-1,3-N-acetylglucosaminyltransferase 7	1.02862	0.962276	1.09955	0.406755	0.679552	1
B4GALT1	Beta-1,4-galactosyltransferase 1	1.04243	0.964861	1.12624	0.292181	0.581366	1
B4GAT1	Beta-1,4-glucuronyltransferase 1	1.01584	0.930169	1.10941	0.726577	0.875065	1
BABAM1	BRISC and BRCA1-A complex member 1	0.973445	0.893504	1.06054	0.538146	0.770937	1
BACH1	Transcription regulator protein BACH1	0.970896	0.943835	0.998733	0.0405662	0.216676	1
BAG3	BAG family molecular chaperone regulator 3	1.01743	0.964349	1.07343	0.527336	0.7641	1
BAG4	BAG family molecular chaperone regulator 4	0.961322	0.915471	1.00947	0.113641	0.358153	1
BAG6	Large proline-rich protein BAG6	0.969275	0.914755	1.02704	0.290709	0.58042	1
BAIAP2	Brain-specific angiogenesis inhibitor 1-associated protein 2	0.995538	0.962982	1.02919	0.792053	0.905076	1
BAMBI	BMP and activin membrane-bound inhibitor homolog	0.922825	0.856757	0.993987	0.0340791	0.200771	1
BANK1	B-cell scaffold protein with ankyrin repeats	0.979383	0.960099	0.999054	0.040044	0.216094	1
BAP18	Chromatin complexes subunit BAP18	0.959333	0.926898	0.992902	0.0179857	0.155342	1
BATF	Basic leucine zipper transcriptional factor ATF-like	0.99993	0.970022	1.03076	0.99641	0.999062	1
BAX	Apoptosis regulator BAX	0.983006	0.959926	1.00664	0.157362	0.425727	1
BCAM	Basal cell adhesion molecule	1.0356	0.948389	1.13084	0.435726	0.70175	1
BCAN	Brevican core protein	1.07478	1.00987	1.14388	0.023277	0.171542	1
BCAT1	Branched-chain-amino-acid aminotransferase, cytosolic	0.97597	0.900479	1.05779	0.553725	0.781334	1
BCAT2	Branched-chain-amino-acid aminotransferase, mitochondrial	1.02911	0.981245	1.07932	0.23764	0.520334	1
BCHE	Cholinesterase	1.08295	0.988395	1.18654	0.0873467	0.307725	1
BCL2	Apoptosis regulator Bcl-2	0.989689	0.945665	1.03576	0.655261	0.836336	1
BCL2L1	Bcl-2-like protein 1	0.974755	0.951086	0.999013	0.041473	0.21871	1
BCL2L11	Bcl-2-like protein 11, Isoform BimL	0.992357	0.94238	1.04499	0.77106	0.897	1
BCL2L15	Bcl-2-like protein 15	1.03873	0.995742	1.08358	0.0780435	0.293241	1
BCL7A	B-cell CLL/lymphoma 7 protein family member A	1.00927	0.970966	1.04908	0.640191	0.825697	1
BCL7B	B-cell CLL/lymphoma 7 protein family member B	0.990391	0.938616	1.04502	0.724479	0.873999	1
BCR	Breakpoint cluster region protein	0.980925	0.958568	1.0038	0.101581	0.335262	1
BDNF	Brain-derived neurotrophic factor	0.980602	0.952459	1.00958	0.187352	0.464705	1
BECN1	Beclin-1	0.949793	0.911753	0.98942	0.0135099	0.135975	1
BEX3	Protein BEX3	0.986088	0.933834	1.04127	0.614022	0.809451	1
BGLAP	Osteocalcin	1.00261	0.9745	1.03154	0.857305	0.936921	1
BGN	Biglycan	0.994563	0.976277	1.01319	0.564784	0.784277	1
BHLHE40	Class E basic helix-loop-helix protein 40	0.970084	0.936162	1.00524	0.0944309	0.321507	1
BHMT2	S-methylmethionine--homocysteine S-methyltransferase BHMT2	0.949956	0.861872	1.04704	0.301097	0.588067	1
BID	BH3-interacting domain death agonist	0.99105	0.960199	1.02289	0.577379	0.790389	1
BIN2	Bridging integrator 2	0.971337	0.948859	0.994348	0.0149111	0.144207	1
BIRC2	Baculoviral IAP repeat-containing protein 2	0.970101	0.937758	1.00356	0.0793222	0.295655	1
BLMH	Bleomycin hydrolase	0.968745	0.905219	1.03673	0.358827	0.638344	1
BLNK	B-cell linker protein	0.963553	0.907401	1.02318	0.225518	0.508507	1
BLOC1S2	Biogenesis of lysosome-related organelles complex 1 subunit 2	1.0139	0.979897	1.04908	0.427709	0.696956	1
BLOC1S3	Biogenesis of lysosome-related organelles complex 1 subunit 3	0.923601	0.871336	0.979002	0.00749453	0.0988166	1
BLVRB	Flavin reductase	1.00412	0.972122	1.03718	0.803312	0.908133	1
BMP10	Bone morphogenetic protein 10	1.0401	0.953518	1.13455	0.375246	0.654376	1
BMP4	Bone morphogenetic protein 4	1.05675	1.00934	1.1064	0.0184337	0.156003	1
BMP6	Bone morphogenetic protein 6	1.02248	0.968326	1.07967	0.423278	0.694176	1
BMPER	BMP-binding endothelial regulator protein	1.04028	0.93398	1.15868	0.472709	0.728071	1
BNIP2	BCL2/adenovirus E1B 19 kDa protein-interacting protein 2	0.90341	0.840861	0.970612	0.0055232	0.0864411	1
BNIP3L	BCL2/adenovirus E1B 19 kDa protein-interacting protein 3-like	0.947633	0.896833	1.00131	0.0556945	0.247736	1
BOC	Brother of CDO	1.05822	0.96304	1.16281	0.239269	0.522033	1
BOLA1	BolA-like protein 1	0.970392	0.92687	1.01596	0.199238	0.478534	1
BOLA2_BOLA2B	BolA-like protein 2	0.982816	0.938454	1.02928	0.462017	0.723137	1
BPIFB1	BPI fold-containing family B member 1	0.980922	0.948951	1.01397	0.254556	0.538779	1
BPIFB2	BPI fold-containing family B member 2	0.983511	0.94511	1.02347	0.413213	0.684612	1
BRAP	BRCA1-associated protein	0.980248	0.958692	1.00229	0.0786654	0.294765	1
BRD1	Bromodomain-containing protein 1	1.00703	0.927155	1.09379	0.867998	0.940358	1
BRD2	Bromodomain-containing protein 2	0.964635	0.896978	1.0374	0.331815	0.619176	1
BRD3	Bromodomain-containing protein 3	0.992868	0.942206	1.04625	0.788807	0.904216	1
BRDT	Bromodomain testis-specific protein	0.936966	0.875465	1.00279	0.0601584	0.258291	1
BRK1	Protein BRICK1	0.969947	0.924398	1.01774	0.213715	0.498097	1
BRME1	Break repair meiotic recombinase recruitment factor 1	0.996899	0.937437	1.06013	0.921153	0.966995	1
BRSK2	Serine/threonine-protein kinase BRSK2	0.916859	0.858904	0.978724	0.0091733	0.111482	1
BSG	Basigin	1.09828	0.988829	1.21984	0.080073	0.296269	1
BSND	Barttin	0.979683	0.909268	1.05555	0.589619	0.794253	1
BST1	ADP-ribosyl cyclase/cyclic ADP-ribose hydrolase 2	0.9834	0.940418	1.02835	0.462862	0.723984	1
BST2	Bone marrow stromal antigen 2	0.930039	0.891883	0.969828	0.000690276	0.0267919	1
BTC	Probetacellulin	0.95892	0.931105	0.987566	0.00521998	0.0848902	1
BTD	Biotinidase	1.10582	0.981587	1.24578	0.0980562	0.329229	1
BTLA	B- and T-lymphocyte attenuator	0.993825	0.965542	1.02294	0.674102	0.850196	1
BTN1A1	Butyrophilin subfamily 1 member A1	1.01297	0.950003	1.08011	0.693953	0.859576	1
BTN2A1	Butyrophilin subfamily 2 member A1	1.01827	0.938786	1.10449	0.662371	0.841992	1
BTN3A2	Butyrophilin subfamily 3 member A2	0.966159	0.912743	1.0227	0.235449	0.518317	1
BTNL10	Butyrophilin-like protein 10	0.990513	0.928853	1.05626	0.771278	0.897	1
C19orf12	Protein C19orf12	0.987704	0.955715	1.02076	0.461377	0.723137	1
C1GALT1C1	C1GALT1-specific chaperone 1	1.0131	0.93662	1.09582	0.745202	0.886721	1
C1QA	Complement C1q subcomponent subunit A	1.03193	0.938341	1.13485	0.517004	0.758103	1
C1QBP	Complement component 1 Q subcomponent-binding protein, mitochondrial	0.968244	0.933922	1.00383	0.0796764	0.296217	1
C1QL2	Complement C1q-like protein 2	0.9315	0.879314	0.986784	0.0158537	0.147658	1
C1QTNF1	Complement C1q tumor necrosis factor-related protein 1	1.03016	0.980174	1.08269	0.241664	0.524489	1
C1QTNF5	Complement C1q tumor necrosis factor-related protein 5	1.00142	0.935327	1.07218	0.967561	0.986111	1
C1QTNF6	Complement C1q tumor necrosis factor-related protein 6	0.960222	0.887892	1.03844	0.309684	0.595436	1
C1QTNF9	Complement C1q and tumor necrosis factor-related protein 9A	1.04161	0.989528	1.09644	0.119287	0.367315	1
C1R	Complement C1r subcomponent	1.01108	0.889596	1.14915	0.866034	0.938643	1
C1RL	Complement C1r subcomponent-like protein	1.04335	0.919781	1.18351	0.509385	0.753466	1
C1S	Complement C1s subcomponent	1.00311	0.893789	1.1258	0.957943	0.982182	1
C2	Complement C2	1.04213	0.948537	1.14496	0.390043	0.667107	1
C2CD2L	Phospholipid transfer protein C2CD2L	0.980287	0.930546	1.03269	0.453638	0.717842	1
C2orf69	UPF0565 protein C2orf69	0.948843	0.908114	0.991399	0.0189803	0.158393	1
C3	Complement C3	1.00976	0.954786	1.06789	0.733904	0.879899	1
C4BPB	C4b-binding protein beta chain	1.02112	0.963712	1.08195	0.478945	0.733408	1
C5	Complement C5	0.951241	0.807396	1.12071	0.550113	0.77926	1
C7	Complement component C7	0.975434	0.904439	1.052	0.51884	0.759347	1
C7orf50	Uncharacterized protein C7orf50	0.940892	0.851778	1.03933	0.230085	0.512062	1
C8B	Complement component C8 beta chain	0.971269	0.895912	1.05297	0.479269	0.733518	1
C9	Complement component C9	1.02249	0.979725	1.06711	0.307616	0.593474	1
C9orf40	Uncharacterized protein C9orf40	1.01034	0.979803	1.04184	0.511137	0.75529	1
CA1	Carbonic anhydrase 1	1.03268	0.994653	1.07217	0.0929682	0.319695	1
CA11	Carbonic anhydrase-related protein 11	0.939926	0.875465	1.00913	0.087423	0.307725	1
CA12	Carbonic anhydrase 12	1.03066	0.964549	1.1013	0.371951	0.653834	1
CA13	Carbonic anhydrase 13	0.977338	0.957544	0.997541	0.0281021	0.185695	1
CA14	Carbonic anhydrase 14	1.06696	1.00638	1.13118	0.0297693	0.1905	1
CA2	Carbonic anhydrase 2	1.01427	0.983124	1.0464	0.373279	0.654376	1
CA3	Carbonic anhydrase 3	1.03983	1.00367	1.07729	0.0305312	0.192886	1
CA4	Carbonic anhydrase 4	1.04042	0.952587	1.13634	0.37858	0.656601	1
CA5A	Carbonic anhydrase 5A, mitochondrial	1.01914	0.995062	1.0438	0.120133	0.3685	1
CA6	Carbonic anhydrase 6	0.991579	0.958233	1.02609	0.628016	0.817558	1
CA7	Carbonic anhydrase 7	0.955566	0.88742	1.02895	0.228558	0.510571	1
CA8	Carbonic anhydrase-related protein	0.974492	0.884612	1.0735	0.600725	0.800326	1
CA9	Carbonic anhydrase 9	0.997074	0.952703	1.04351	0.899609	0.955753	1
CABP2	Calcium-binding protein 2	0.989009	0.951246	1.02827	0.577938	0.790389	1
CACNA1C	Voltage-dependent L-type calcium channel subunit alpha-1C	1.07507	0.992183	1.16488	0.0770123	0.291525	1
CACNA1H	Voltage-dependent T-type calcium channel subunit alpha-1H	0.990669	0.946993	1.03636	0.683619	0.855852	1
CACNB1	Voltage-dependent L-type calcium channel subunit beta-1	1.00876	0.966336	1.05304	0.690851	0.857964	1
CACNB3	Voltage-dependent L-type calcium channel subunit beta-3	0.956024	0.9289	0.98394	0.00219486	0.0565418	1
CACYBP	Calcyclin-binding protein	0.973021	0.949975	0.996626	0.0253262	0.177296	1
CADPS	Calcium-dependent secretion activator 1	0.961285	0.903928	1.02228	0.208422	0.491298	1
CALB1	Calbindin	1.09066	1.03879	1.14511	0.000481012	0.0205915	1
CALB2	Calretinin	0.985455	0.91459	1.06181	0.700371	0.862024	1
CALCA	Calcitonin	1.01071	0.979956	1.04243	0.499241	0.74814	1
CALCB	Calcitonin gene-related peptide 2	0.951088	0.893522	1.01236	0.115425	0.361683	1
CALCOCO1	Calcium-binding and coiled-coil domain-containing protein 1	0.982363	0.962877	1.00224	0.0817256	0.300004	1
CALCOCO2	Calcium-binding and coiled-coil domain-containing protein 2	0.976092	0.945054	1.00815	0.142167	0.402809	1
CALY	Neuron-specific vesicular protein calcyon	0.996964	0.932218	1.06621	0.929283	0.969933	1
CAMKK1	Calcium/calmodulin-dependent protein kinase kinase 1	0.942238	0.898172	0.988466	0.0149031	0.144207	1
CAMLG	Guided entry of tail-anchored proteins factor CAMLG	0.955285	0.912634	0.999928	0.0496369	0.231861	1
CAMSAP1	Calmodulin-regulated spectrin-associated protein 1	0.967698	0.946364	0.989512	0.00388917	0.0734049	1
CANT1	Soluble calcium-activated nucleotidase 1	0.895408	0.804705	0.996334	0.0426217	0.221207	1
CAPG	Macrophage-capping protein	0.974591	0.940195	1.01024	0.160326	0.429354	1
CAPN3	Calpain-3	0.98607	0.924658	1.05156	0.668955	0.845929	1
CAPS	Calcyphosin	0.991579	0.966201	1.01762	0.522642	0.761848	1
CARHSP1	Calcium-regulated heat-stable protein 1	1.00032	0.958582	1.04388	0.988125	0.996684	1
CASC3	Protein CASC3	0.945918	0.893112	1.00185	0.0578177	0.251957	1
CASP1	Caspase-1	0.995072	0.964707	1.02639	0.754714	0.889738	1
CASP10	Caspase-10	0.967033	0.938269	0.996678	0.0295536	0.190121	1
CASP2	Caspase-2	0.970281	0.940625	1.00087	0.0567794	0.24992	1
CASP3	Caspase-3	0.979598	0.956531	1.00322	0.0899931	0.312987	1
CASP4	Caspase-4	0.989088	0.974552	1.00384	0.146356	0.409656	1
CASP7	Caspase-7	0.965489	0.937893	0.993898	0.0176103	0.154875	1
CASP8	Caspase-8	0.991979	0.959234	1.02584	0.638193	0.823849	1
CASP9	Caspase-9	0.976394	0.938285	1.01605	0.239557	0.522033	1
CASQ2	Calsequestrin-2	1.0038	0.953182	1.05711	0.885712	0.949303	1
CAT	Catalase	1.00508	0.960341	1.0519	0.827413	0.921423	1
CBLIF	Cobalamin binding intrinsic factor	1.01637	0.987812	1.04575	0.264153	0.550824	1
CBLN1	Cerebellin-1	0.978675	0.952484	1.00559	0.119368	0.367315	1
CBLN4	Cerebellin-4	1.15024	1.07599	1.22961	3.93e-05	0.00230613	0.114532
CBS	Cystathionine beta-synthase	1.00261	0.954649	1.05298	0.916962	0.963986	1
CBX2	Chromobox protein homolog 2	0.989506	0.928321	1.05472	0.745991	0.886721	1
CC2D1A	Coiled-coil and C2 domain-containing protein 1A	0.97643	0.949057	1.00459	0.100149	0.332142	1
CCAR2	Cell cycle and apoptosis regulator protein 2	1.01476	0.969588	1.06204	0.528212	0.764854	1
CCDC134	Coiled-coil domain-containing protein 134	0.93584	0.889925	0.984125	0.00978114	0.115743	1
CCDC28A	Coiled-coil domain-containing protein 28A	1.05557	0.970276	1.14836	0.20838	0.491298	1
CCDC50	Coiled-coil domain-containing protein 50	0.94541	0.915074	0.976752	0.00074177	0.0276225	1
CCDC80	Coiled-coil domain-containing protein 80	1.05671	0.99435	1.12299	0.0754968	0.288414	1
CCER2	Coiled-coil domain-containing glutamate-rich protein 2	0.947207	0.909915	0.986028	0.00813062	0.105662	1
CCL11	Eotaxin	0.987329	0.933517	1.04424	0.655623	0.836336	1
CCL13	C-C motif chemokine 13	0.966798	0.93731	0.997214	0.0326382	0.198204	1
CCL14	C-C motif chemokine 14	0.956479	0.907479	1.00813	0.0972384	0.328377	1
CCL15	C-C motif chemokine 15	0.990036	0.94275	1.03969	0.688401	0.857964	1
CCL16	C-C motif chemokine 16	1.01493	0.974285	1.05727	0.477304	0.731979	1
CCL17	C-C motif chemokine 17	0.990868	0.968105	1.01417	0.439086	0.704126	1
CCL18	C-C motif chemokine 18	0.977104	0.9478	1.00731	0.135983	0.391928	1
CCL19	C-C motif chemokine 19	1.00897	0.990109	1.02819	0.353614	0.63268	1
CCL2	C-C motif chemokine 2	0.995439	0.95571	1.03682	0.825893	0.921423	1
CCL20	C-C motif chemokine 20	0.986817	0.96257	1.01167	0.295783	0.585333	1
CCL21	C-C motif chemokine 21	0.979906	0.927741	1.035	0.467036	0.726251	1
CCL22	C-C motif chemokine 22	0.943515	0.905066	0.983597	0.00615915	0.0892005	1
CCL23	C-C motif chemokine 23	0.975795	0.9281	1.02594	0.337888	0.621944	1
CCL24	C-C motif chemokine 24	1.00829	0.982678	1.03457	0.529363	0.765453	1
CCL25	C-C motif chemokine 25	1.02896	0.985768	1.07404	0.191947	0.469537	1
CCL26	C-C motif chemokine 26	0.995437	0.97267	1.01874	0.698402	0.861826	1
CCL27	C-C motif chemokine 27	0.975437	0.942537	1.00948	0.155397	0.424353	1
CCL28	C-C motif chemokine 28	1.01516	0.978633	1.05304	0.420993	0.692378	1
CCL3	C-C motif chemokine 3	0.983004	0.948667	1.01858	0.344691	0.628411	1
CCL4	C-C motif chemokine 4	1.01046	0.977084	1.04499	0.543594	0.776073	1
CCL5	C-C motif chemokine 5	0.993552	0.973131	1.0144	0.541546	0.774283	1
CCL7	C-C motif chemokine 7	0.957366	0.922108	0.993973	0.0228588	0.17062	1
CCL8	C-C motif chemokine 8	0.994565	0.960445	1.0299	0.759626	0.892361	1
CCN1	CCN family member 1	1.03626	1.00612	1.0673	0.0180263	0.155342	1
CCN2	CCN family member 2	0.998069	0.961205	1.03635	0.919815	0.966636	1
CCN3	CCN family member 3	1.00857	0.945975	1.07531	0.793993	0.906042	1
CCN4	CCN family member 4	0.955429	0.905031	1.00863	0.0991304	0.33017	1
CCN5	CCN family member 5	1.11592	1.05482	1.18056	0.000134578	0.00675444	0.391757
CCND2	G1/S-specific cyclin-D2	0.993288	0.929187	1.06181	0.843152	0.927972	1
CCNE1	G1/S-specific cyclin-E1	0.968779	0.942857	0.995414	0.0218962	0.167636	1
CCS	Copper chaperone for superoxide dismutase	1.00651	0.961542	1.05357	0.780914	0.90096	1
CCT5	T-complex protein 1 subunit epsilon	0.982279	0.936797	1.02997	0.459792	0.722282	1
CD101	Immunoglobulin superfamily member 2	1.04888	0.991049	1.11008	0.0990926	0.33017	1
CD109	CD109 antigen	1.00153	0.939497	1.06765	0.962688	0.984007	1
CD14	Monocyte differentiation antigen CD14	0.973263	0.922552	1.02676	0.320879	0.60814	1
CD160	CD160 antigen	1.02837	0.983203	1.07561	0.222167	0.506264	1
CD163	Scavenger receptor cysteine-rich type 1 protein M130	1.04025	0.989882	1.09318	0.119141	0.367315	1
CD164	Sialomucin core protein 24	0.958825	0.884386	1.03953	0.307848	0.593474	1
CD164L2	CD164 sialomucin-like 2 protein	0.975444	0.909763	1.04587	0.484516	0.738053	1
CD177	CD177 antigen	1.00535	0.988632	1.02234	0.533113	0.767367	1
CD1C	T-cell surface glycoprotein CD1c	0.913716	0.837272	0.997138	0.0429402	0.221397	1
CD2	T-cell surface antigen CD2	0.950692	0.891941	1.01331	0.120269	0.368531	1
CD200	OX-2 membrane glycoprotein	1.02522	0.947321	1.10952	0.536733	0.770884	1
CD200R1	Cell surface glycoprotein CD200 receptor 1	0.965727	0.909027	1.02596	0.258599	0.545098	1
CD207	C-type lectin domain family 4 member K	0.944865	0.89383	0.998814	0.0452949	0.22424	1
CD209	CD209 antigen	0.961462	0.910036	1.01579	0.161143	0.431004	1
CD22	B-cell receptor CD22	0.989463	0.940413	1.04107	0.683005	0.855852	1
CD226	CD226 antigen	0.95202	0.89743	1.00993	0.10268	0.337359	1
CD244	Natural killer cell receptor 2B4	0.97381	0.900763	1.05278	0.504712	0.751242	1
CD248	Endosialin	1.06503	1.0022	1.1318	0.0422599	0.220859	1
CD27	CD27 antigen	0.99653	0.946908	1.04875	0.893875	0.952093	1
CD274	Programmed cell death 1 ligand 1	1.01549	0.952865	1.08223	0.636044	0.822811	1
CD276	CD276 antigen	1.02434	0.964219	1.08822	0.435761	0.70175	1
CD28	T-cell-specific surface glycoprotein CD28	0.999915	0.942474	1.06086	0.997754	0.999452	1
CD2AP	CD2-associated protein	0.979281	0.947508	1.01212	0.213429	0.498097	1
CD300A	CMRF35-like molecule 8	0.957301	0.882664	1.03825	0.292035	0.581366	1
CD300C	CMRF35-like molecule 6	0.988726	0.930454	1.05065	0.714476	0.868772	1
CD300E	CMRF35-like molecule 2	1.00548	0.954724	1.05893	0.836226	0.926035	1
CD300LF	CMRF35-like molecule 1	0.996538	0.962909	1.03134	0.843058	0.927972	1
CD300LG	CMRF35-like molecule 9	1.02083	0.963468	1.0816	0.484767	0.738053	1
CD302	CD302 antigen	1.04317	0.97293	1.11848	0.234694	0.518317	1
CD33	Myeloid cell surface antigen CD33	0.982283	0.956339	1.00893	0.190557	0.469467	1
CD34	Hematopoietic progenitor cell antigen CD34	0.94928	0.868296	1.03782	0.252581	0.537081	1
CD36	Platelet glycoprotein 4	0.98297	0.931576	1.0372	0.530698	0.7663	1
CD38	ADP-ribosyl cyclase/cyclic ADP-ribose hydrolase 1	1.17307	1.09806	1.25321	2.19e-06	0.000167956	0.00638234
CD3D	T-cell surface glycoprotein CD3 delta chain	0.99314	0.922991	1.06862	0.853861	0.934783	1
CD3E	T-cell surface glycoprotein CD3 epsilon chain	1.03905	0.968344	1.11493	0.286686	0.575545	1
CD3G	T-cell surface glycoprotein CD3 gamma chain	1.03851	1.00931	1.06854	0.0093972	0.112579	1
CD4	T-cell surface glycoprotein CD4	0.953056	0.884447	1.02699	0.207163	0.490699	1
CD40	Tumor necrosis factor receptor superfamily member 5	0.967492	0.927205	1.00953	0.12778	0.37956	1
CD40LG	CD40 ligand	0.978991	0.953275	1.0054	0.117967	0.366882	1
CD46	Membrane cofactor protein	1.02856	0.953685	1.10931	0.465249	0.724933	1
CD48	CD48 antigen	0.950252	0.885581	1.01965	0.155907	0.42491	1
CD5	T-cell surface glycoprotein CD5	0.999195	0.939587	1.06258	0.97952	0.99144	1
CD55	Complement decay-accelerating factor	1.05515	0.969838	1.14797	0.21202	0.496068	1
CD58	Lymphocyte function-associated antigen 3	1.15086	1.0166	1.30286	0.0264064	0.181295	1
CD59	CD59 glycoprotein	1.02817	0.932999	1.13304	0.575102	0.79031	1
CD5L	CD5 antigen-like	0.965559	0.917693	1.01592	0.176666	0.449368	1
CD6	T-cell differentiation antigen CD6	1.01095	0.970674	1.05291	0.599466	0.799966	1
CD63	CD63 antigen	0.970026	0.929428	1.0124	0.162964	0.433436	1
CD69	Early activation antigen CD69	0.978152	0.954584	1.0023	0.075856	0.288649	1
CD7	T-cell antigen CD7	0.940015	0.88804	0.995033	0.0330406	0.198855	1
CD70	CD70 antigen	0.974669	0.928395	1.02325	0.301205	0.588067	1
CD72	B-cell differentiation antigen CD72	0.983613	0.928203	1.04233	0.57649	0.790389	1
CD74	HLA class II histocompatibility antigen gamma chain	0.954971	0.897665	1.01594	0.144497	0.406407	1
CD79B	B-cell antigen receptor complex-associated protein beta chain	1.01187	0.964675	1.06137	0.628264	0.817558	1
CD80	T-lymphocyte activation antigen CD80	0.990582	0.921968	1.0643	0.79612	0.906583	1
CD82	CD82 antigen	0.964074	0.906635	1.02515	0.243043	0.524642	1
CD83	CD83 antigen	1.02288	0.960267	1.08958	0.482693	0.73672	1
CD84	SLAM family member 5	0.970848	0.908167	1.03785	0.38493	0.660691	1
CD86	T-lymphocyte activation antigen CD86	1.02235	0.942313	1.10918	0.595113	0.79686	1
CD8A	T-cell surface glycoprotein CD8 alpha chain	0.997414	0.95629	1.04031	0.904074	0.959096	1
CD93	Complement component C1q receptor	1.06519	0.991155	1.14475	0.0857458	0.305359	1
CD99	CD99 antigen	0.952124	0.854551	1.06084	0.373808	0.654376	1
CD99L2	CD99 antigen-like protein 2	0.969504	0.887782	1.05875	0.490611	0.744225	1
CDA	Cytidine deaminase	1.01194	0.962223	1.06422	0.644308	0.828437	1
CDAN1	Codanin-1	1.00805	0.902886	1.12547	0.886569	0.949858	1
CDC123	Cell division cycle protein 123 homolog	0.974898	0.937357	1.01394	0.204496	0.486346	1
CDC25A	M-phase inducer phosphatase 1	1.03731	0.973954	1.10478	0.254617	0.538779	1
CDC26	Anaphase-promoting complex subunit CDC26	0.964307	0.931597	0.998167	0.0389963	0.213878	1
CDC27	Cell division cycle protein 27 homolog	0.968399	0.934906	1.00309	0.0737529	0.284402	1
CDC37	Hsp90 co-chaperone Cdc37	0.977243	0.952989	1.00211	0.07261	0.28387	1
CDC42BPB	Serine/threonine-protein kinase MRCK beta	0.971162	0.948863	0.993985	0.0135461	0.135975	1
CDCP1	CUB domain-containing protein 1	0.978124	0.940542	1.01721	0.268506	0.55671	1
CDH1	Cadherin-1	0.978553	0.926725	1.03328	0.434881	0.70175	1
CDH15	Cadherin-15	1.05112	1.01925	1.084	0.00150719	0.0443175	1
CDH17	Cadherin-17	1.00199	0.971208	1.03374	0.900849	0.956721	1
CDH2	Cadherin-2	0.992976	0.934994	1.05455	0.818372	0.91591	1
CDH22	Cadherin-22	0.953381	0.871015	1.04353	0.300383	0.58804	1
CDH23	Cadherin-23	1.05135	0.957894	1.15393	0.291736	0.581275	1
CDH3	Cadherin-3	0.684022	0.644242	0.726259	5.76e-19	4.7e-15	1.67e-15
CDH4	Cadherin-4	0.9932	0.941357	1.0479	0.803012	0.908133	1
CDH5	Cadherin-5	1.00652	0.937413	1.08072	0.85793	0.936921	1
CDH6	Cadherin-6	1.05637	0.998831	1.11723	0.054976	0.24583	1
CDHR1	Cadherin-related family member 1	1.0429	0.990231	1.09838	0.11212	0.355148	1
CDHR2	Cadherin-related family member 2	1.02325	0.990818	1.05673	0.161938	0.432083	1
CDHR5	Cadherin-related family member 5	0.993661	0.938496	1.05207	0.827266	0.921423	1
CDK1	Cyclin-dependent kinase 1	1.0094	0.942368	1.0812	0.789609	0.904229	1
CDK5RAP3	CDK5 regulatory subunit-associated protein 3	0.980433	0.940936	1.02159	0.346239	0.629151	1
CDKL5	Cyclin-dependent kinase-like 5	0.986215	0.939393	1.03537	0.575922	0.790389	1
CDKN1A	Cyclin-dependent kinase inhibitor 1	0.986886	0.967503	1.00666	0.192105	0.469537	1
CDKN2D	Cyclin-dependent kinase 4 inhibitor D	0.99118	0.968892	1.01398	0.445149	0.70902	1
CDNF	Cerebral dopamine neurotrophic factor	1.03062	0.965552	1.10008	0.364685	0.646134	1
CDON	Cell adhesion molecule-related/down-regulated by oncogenes	1.02779	0.945975	1.11668	0.517208	0.758103	1
CDSN	Corneodesmosin	0.784235	0.746402	0.823987	6.06e-19	1.28e-14	1.76e-15
CEACAM1	Carcinoembryonic antigen-related cell adhesion molecule 1	1.02838	0.938878	1.12642	0.546891	0.778484	1
CEACAM16	Carcinoembryonic antigen-related cell adhesion molecule 16	1.05826	1.02583	1.09172	0.000362716	0.0167598	1
CEACAM18	Carcinoembryonic antigen-related cell adhesion molecule 18	0.992747	0.957829	1.02894	0.690305	0.857964	1
CEACAM19	Carcinoembryonic antigen-related cell adhesion molecule 19	0.793905	0.746642	0.844159	1.71e-13	2.26e-11	4.97e-10
CEACAM20	Carcinoembryonic antigen-related cell adhesion molecule 20	1.03157	0.97515	1.09126	0.27874	0.569319	1
CEACAM21	Carcinoembryonic antigen-related cell adhesion molecule 21	1.00255	0.977919	1.02781	0.840683	0.927244	1
CEACAM3	Carcinoembryonic antigen-related cell adhesion molecule 3	0.972924	0.929183	1.01872	0.242161	0.524489	1
CEACAM5	Carcinoembryonic antigen-related cell adhesion molecule 5	0.968947	0.935417	1.00368	0.079156	0.295414	1
CEACAM6	Carcinoembryonic antigen-related cell adhesion molecule 6	1.04133	0.980705	1.10571	0.185716	0.463654	1
CEACAM8	Carcinoembryonic antigen-related cell adhesion molecule 8	1.02777	0.984646	1.07277	0.210409	0.494331	1
CEBPA	CCAAT/enhancer-binding protein alpha	0.930505	0.868344	0.997116	0.0411643	0.217937	1
CEBPB	CCAAT/enhancer-binding protein beta	1.01155	0.956502	1.06976	0.687549	0.857964	1
CELA2A	Chymotrypsin-like elastase family member 2A	1.03445	0.995097	1.07537	0.0869625	0.306846	1
CELA3A	Chymotrypsin-like elastase family member 3A	1.00337	0.968151	1.03987	0.853665	0.934783	1
CELSR2	Cadherin EGF LAG seven-pass G-type receptor 2	0.597755	0.548208	0.65178	8.41e-19	1.34e-14	2.45e-15
CEMIP2	Cell surface hyaluronidase	0.97593	0.900984	1.05711	0.550072	0.77926	1
CEND1	Cell cycle exit and neuronal differentiation protein 1	0.981856	0.940792	1.02471	0.400897	0.676798	1
CENPF	Centromere protein F	0.9701	0.928203	1.01389	0.177777	0.451185	1
CENPJ	Centromere protein J	0.958722	0.925149	0.993513	0.0204566	0.163596	1
CEP112	Centrosomal protein of 112 kDa	1.00705	0.951784	1.06553	0.807227	0.90983	1
CEP152	Centrosomal protein of 152 kDa	0.998381	0.941175	1.05906	0.95707	0.982182	1
CEP164	Centrosomal protein of 164 kDa	1.00708	0.972078	1.04334	0.695852	0.860504	1
CEP170	Centrosomal protein of 170 kDa	0.960832	0.930811	0.991822	0.0136242	0.136289	1
CEP20	Centrosomal protein 20	0.988438	0.960428	1.01727	0.427846	0.696956	1
CEP290	Centrosomal protein of 290 kDa	0.970991	0.925948	1.01823	0.224472	0.507156	1
CEP350	Centrosome-associated protein 350	1.05409	0.984603	1.12848	0.13002	0.384428	1
CEP43	Centrosomal protein 43	0.974587	0.944903	1.0052	0.102852	0.337543	1
CEP85	Centrosomal protein of 85 kDa	0.987342	0.955633	1.0201	0.444355	0.708777	1
CERT	Ceramide transfer protein	0.974531	0.940698	1.00958	0.152396	0.421296	1
CES1	Liver carboxylesterase 1	0.986345	0.96113	1.01222	0.298066	0.586004	1
CES2	Cocaine esterase	1.01339	0.975351	1.05291	0.495674	0.74646	1
CES3	Carboxylesterase 3	1.00707	0.97736	1.03769	0.644626	0.82848	1
CETN2	Centrin-2	0.97142	0.94129	1.00252	0.0712729	0.280751	1
CETN3	Centrin-3	0.952343	0.923217	0.982388	0.0020613	0.0545496	1
CFB	Complement factor B	1.0539	0.978373	1.13526	0.166446	0.43494	1
CFC1	Cryptic protein	0.992334	0.947314	1.03949	0.745265	0.886721	1
CFD	Complement factor D	1.01978	0.904778	1.1494	0.7483	0.887478	1
CFHR2	Complement factor H-related protein 2	0.993867	0.951777	1.03782	0.780536	0.90096	1
CFHR4	Complement factor H-related protein 4	1.02182	0.987621	1.05721	0.213913	0.498161	1
CFHR5	Complement factor H-related protein 5	0.983337	0.926175	1.04403	0.58237	0.791072	1
CFI	Complement factor I	1.05106	0.928332	1.19001	0.431816	0.700678	1
CFP	Properdin	1.03144	0.925584	1.1494	0.575289	0.79031	1
CGA	Glycoprotein hormones alpha chain	0.972521	0.940135	1.00602	0.106861	0.346349	1
CGB3_CGB5_CGB8	Choriogonadotropin subunit beta 3	0.985836	0.923701	1.05215	0.667569	0.844543	1
CGN	Cingulin	0.928617	0.868278	0.99315	0.0307313	0.192886	1
CGREF1	Cell growth regulator with EF hand domain protein 1	0.982742	0.934939	1.03299	0.493806	0.745189	1
CHAC2	Glutathione-specific gamma-glutamylcyclotransferase 2	0.982207	0.946556	1.0192	0.341235	0.624739	1
CHAD	Chondroadherin	0.989783	0.938286	1.04411	0.706371	0.864787	1
CHCHD10	Coiled-coil-helix-coiled-coil-helix domain-containing protein 10, mitochondrial	1.05124	0.992387	1.11359	0.089125	0.311082	1
CHCHD6	MICOS complex subunit MIC25	0.933915	0.856869	1.01789	0.119624	0.367326	1
CHEK2	Serine/threonine-protein kinase Chk2	0.99534	0.931679	1.06335	0.889845	0.949858	1
CHGA	Chromogranin-A	0.976145	0.948013	1.00511	0.105617	0.344677	1
CHGB	Secretogranin-1	1.03181	0.979989	1.08637	0.233609	0.517531	1
CHI3L1	Chitinase-3-like protein 1	0.962652	0.936689	0.989335	0.0063602	0.0894422	1
CHIT1	Chitotriosidase-1	0.987379	0.974194	1.00074	0.0640783	0.264784	1
CHL1	Neural cell adhesion molecule L1-like protein	1.00269	0.933007	1.07758	0.94174	0.974549	1
CHM	Rab proteins geranylgeranyltransferase component A 1	0.976578	0.937552	1.01723	0.254675	0.538779	1
CHMP1A	Charged multivesicular body protein 1a	0.986073	0.95957	1.01331	0.312988	0.600131	1
CHMP6	Charged multivesicular body protein 6	0.951906	0.912245	0.993291	0.0232046	0.171443	1
CHP1	Calcineurin B homologous protein 1	0.98312	0.950517	1.01684	0.322458	0.609133	1
CHRDL1	Chordin-like protein 1	1.02837	0.962607	1.09863	0.406689	0.679552	1
CHRDL2	Chordin-like protein 2	1.0587	1.01048	1.10923	0.0164763	0.149883	1
CHRM1	Muscarinic acetylcholine receptor M1	0.961518	0.897979	1.02955	0.260577	0.546823	1
CIAPIN1	Anamorsin	0.97531	0.942676	1.00907	0.149937	0.416476	1
CILP	Cartilage intermediate layer protein 1	1.01136	0.967666	1.05702	0.616261	0.811086	1
CINP	Cyclin-dependent kinase 2-interacting protein	0.964945	0.911205	1.02185	0.222262	0.506264	1
CIRBP	Cold-inducible RNA-binding protein	0.965654	0.941472	0.990457	0.00691164	0.0952959	1
CIT	Citron Rho-interacting kinase	0.990706	0.938592	1.04571	0.73485	0.880308	1
CKAP4	Cytoskeleton-associated protein 4	0.940184	0.870717	1.01519	0.115269	0.361582	1
CKB	Creatine kinase B-type	0.965087	0.925394	1.00648	0.0972294	0.328377	1
CKMT1A_CKMT1B	Creatine kinase U-type, mitochondrial	0.992696	0.96024	1.02625	0.665582	0.843235	1
CLASP1	CLIP-associating protein 1	0.97768	0.944919	1.01158	0.194266	0.472043	1
CLC	Galectin-10	0.990753	0.960465	1.022	0.557579	0.782327	1
CLEC10A	C-type lectin domain family 10 member A	1.00537	0.947472	1.0668	0.859613	0.937045	1
CLEC11A	C-type lectin domain family 11 member A	0.984338	0.941487	1.02914	0.486943	0.739817	1
CLEC12A	C-type lectin domain family 12 member A	1.01025	0.892623	1.14338	0.871731	0.941948	1
CLEC14A	C-type lectin domain family 14 member A	1.05124	0.982481	1.1248	0.147655	0.4125	1
CLEC1A	C-type lectin domain family 1 member A	1.00432	0.941239	1.07162	0.896404	0.95374	1
CLEC1B	C-type lectin domain family 1 member B	0.976452	0.955109	0.998272	0.0345672	0.201014	1
CLEC2L	C-type lectin domain family 2 member L	0.991786	0.944385	1.04157	0.741322	0.88551	1
CLEC3B	Tetranectin	1.02054	0.909413	1.14524	0.729646	0.87577	1
CLEC4A	C-type lectin domain family 4 member A	0.998627	0.940559	1.06028	0.964141	0.984369	1
CLEC4C	C-type lectin domain family 4 member C	0.978593	0.936422	1.02266	0.335602	0.621944	1
CLEC4D	C-type lectin domain family 4 member D	0.988192	0.955302	1.02221	0.491559	0.7445	1
CLEC4G	C-type lectin domain family 4 member G	1.04701	0.982005	1.11632	0.160102	0.429354	1
CLEC4M	C-type lectin domain family 4 member M	0.986572	0.938704	1.03688	0.5942	0.796209	1
CLEC5A	C-type lectin domain family 5 member A	1.00502	0.937036	1.07794	0.888516	0.949858	1
CLEC6A	C-type lectin domain family 6 member A	1.00934	0.964245	1.05654	0.690168	0.857964	1
CLEC7A	C-type lectin domain family 7 member A	1.03687	1.00053	1.07452	0.0466635	0.22776	1
CLGN	Calmegin	0.979381	0.927217	1.03448	0.455619	0.719645	1
CLIC5	Chloride intracellular channel protein 5	0.943606	0.871231	1.02199	0.153963	0.423431	1
CLINT1	Clathrin interactor 1	1.01486	0.964075	1.06832	0.573356	0.789145	1
CLIP2	CAP-Gly domain-containing linker protein 2	0.981023	0.962918	0.999468	0.0437987	0.22251	1
CLMP	CXADR-like membrane protein	1.12908	1.0252	1.24349	0.0136857	0.136435	1
CLNS1A	Methylosome subunit pICln	0.98636	0.917971	1.05984	0.707938	0.865885	1
CLPP	ATP-dependent Clp protease proteolytic subunit, mitochondrial	0.980453	0.958858	1.00253	0.0823292	0.301486	1
CLPS	Colipase	0.996347	0.966943	1.02665	0.810774	0.911611	1
CLSPN	Claspin	1.00918	0.949911	1.07215	0.767267	0.895816	1
CLSTN1	Calsyntenin-1	0.959733	0.919318	1.00193	0.0611555	0.260784	1
CLSTN2	Calsyntenin-2	1.0174	0.964634	1.07305	0.525564	0.76328	1
CLSTN3	Calsyntenin-3	0.980353	0.903983	1.06318	0.631561	0.820747	1
CLTA	Clathrin light chain A	1.00142	0.955575	1.04947	0.952553	0.981551	1
CLU	Clusterin	1.01284	0.931667	1.10109	0.764645	0.894646	1
CLUL1	Clusterin-like protein 1	0.99143	0.944904	1.04025	0.725625	0.874656	1
CMC1	COX assembly mitochondrial protein homolog	0.968384	0.942939	0.994515	0.018037	0.155342	1
CMIP	C-Maf-inducing protein	0.963547	0.935883	0.992028	0.0124701	0.131048	1
CNDP1	Beta-Ala-His dipeptidase	1.04394	0.99567	1.09455	0.0750241	0.287901	1
CNGB3	Cyclic nucleotide-gated cation channel beta-3	1.00566	0.958805	1.0548	0.816741	0.915467	1
CNP	2',3'-cyclic-nucleotide 3'-phosphodiesterase	0.971181	0.941489	1.00181	0.0649108	0.266509	1
CNPY2	Protein canopy homolog 2	0.960481	0.925937	0.996315	0.0309613	0.193408	1
CNPY4	Protein canopy homolog 4	0.973498	0.946422	1.00135	0.0619934	0.260784	1
CNST	Consortin	0.981156	0.962169	1.00052	0.056385	0.249448	1
CNTF	Ciliary neurotrophic factor	1.01336	0.94182	1.09034	0.72229	0.873999	1
CNTN1	Contactin-1	1.01561	0.93795	1.0997	0.702703	0.862381	1
CNTN2	Contactin-2	1.05679	1.00732	1.1087	0.0239449	0.172962	1
CNTN3	Contactin-3	1.23262	1.14452	1.32749	3.24e-08	2.83e-06	9.43e-05
CNTN4	Contactin-4	0.996572	0.909891	1.09151	0.941042	0.974549	1
CNTN5	Contactin-5	1.04192	0.982917	1.10447	0.167377	0.436589	1
CNTNAP2	Contactin-associated protein-like 2	1.00347	0.955047	1.05435	0.890797	0.949858	1
CNTNAP4	Contactin-associated protein-like 4	0.985778	0.962641	1.00947	0.237161	0.520252	1
COCH	Cochlin	1.03458	0.981482	1.09055	0.206007	0.48954	1
COL15A1	Collagen alpha-1(XV) chain	1.07638	0.982611	1.1791	0.113474	0.358153	1
COL18A1	Collagen alpha-1(XVIII) chain	0.997761	0.910996	1.09279	0.961478	0.983783	1
COL1A1	Collagen alpha-1(I) chain	0.925713	0.845554	1.01347	0.0948378	0.322515	1
COL24A1	Collagen alpha-1(XXIV) chain	1.01968	0.977021	1.0642	0.371449	0.653347	1
COL28A1	Collagen alpha-1(XXVIII) chain	0.985444	0.955669	1.01615	0.348886	0.630421	1
COL2A1	Collagen alpha-1(II) chain	0.991246	0.960398	1.02308	0.585683	0.791148	1
COL3A1	Collagen alpha-1(III) chain	0.998017	0.898967	1.10798	0.970308	0.98692	1
COL4A1	Collagen alpha-1(IV) chain	0.979989	0.927541	1.0354	0.471348	0.727752	1
COL4A4	Collagen alpha-4(IV) chain	0.989944	0.943835	1.03831	0.677898	0.852792	1
COL5A1	Collagen alpha-1(V) chain	0.928905	0.872896	0.988509	0.0201129	0.163088	1
COL6A3	Collagen alpha-3(VI) chain	0.969075	0.911628	1.03014	0.313684	0.600747	1
COL9A1	Collagen alpha-1(IX) chain	0.867806	0.826425	0.911258	1.29e-08	1.21e-06	3.74e-05
COL9A2	Collagen alpha-2(IX) chain	0.96619	0.913281	1.02216	0.231293	0.513572	1
COLEC12	Collectin-12	0.995714	0.918939	1.0789	0.91645	0.963795	1
COMMD1	COMM domain-containing protein 1	0.956586	0.918832	0.995891	0.0307405	0.192886	1
COMMD9	COMM domain-containing protein 9	0.926224	0.871591	0.984282	0.0134824	0.135975	1
COMP	Cartilage oligomeric matrix protein	1.01544	0.952	1.08311	0.641569	0.826375	1
COMT	Catechol O-methyltransferase	0.974603	0.949429	1.00044	0.0540128	0.243103	1
COPB2	Coatomer subunit beta'	0.962866	0.909105	1.01981	0.196734	0.475659	1
COPE	Coatomer subunit epsilon	0.969969	0.92582	1.01622	0.199538	0.478859	1
COQ7	5-demethoxyubiquinone hydroxylase, mitochondrial	1.0034	0.946844	1.06334	0.908607	0.960404	1
CORO1A	Coronin-1A	0.988441	0.965207	1.01223	0.338023	0.621944	1
CORO6	Coronin-6	1.05822	0.991223	1.12975	0.0899175	0.312987	1
COX5B	Cytochrome c oxidase subunit 5B, mitochondrial	0.97967	0.94996	1.01031	0.191139	0.469537	1
COX6B1	Cytochrome c oxidase subunit 6B1	0.917839	0.851975	0.988796	0.0240348	0.173182	1
CPA1	Carboxypeptidase A1	0.983208	0.950876	1.01664	0.320888	0.60814	1
CPA2	Carboxypeptidase A2	1.00647	0.975069	1.03888	0.690078	0.857964	1
CPA4	Carboxypeptidase A4	0.618561	0.583521	0.655705	1.18e-18	1.35e-14	3.44e-15
CPB1	Carboxypeptidase B	0.9919	0.958362	1.02661	0.643058	0.827927	1
CPB2	Carboxypeptidase B2	0.988865	0.886606	1.10292	0.840648	0.927244	1
CPE	Carboxypeptidase E	1.01474	0.960937	1.07155	0.598665	0.79941	1
CPLX2	Complexin-2	1.004	0.928184	1.08601	0.920599	0.966795	1
CPM	Carboxypeptidase M	1.07657	1.0128	1.14435	0.0178722	0.155342	1
CPOX	Oxygen-dependent coproporphyrinogen-III oxidase, mitochondrial	1.04663	0.954497	1.14766	0.332319	0.619521	1
CPPED1	Serine/threonine-protein phosphatase CPPED1	0.964045	0.933991	0.995067	0.0234482	0.172078	1
CPQ	Carboxypeptidase Q	1.02225	0.956464	1.09256	0.516717	0.758103	1
CPTP	Ceramide-1-phosphate transfer protein	1.04961	0.984964	1.11849	0.135474	0.391622	1
CPVL	Probable serine carboxypeptidase CPVL	1.01349	0.962169	1.06754	0.613335	0.809451	1
CPXM1	Probable carboxypeptidase X1	0.995566	0.965318	1.02676	0.777745	0.900782	1
CPXM2	Inactive carboxypeptidase-like protein X2	0.93454	0.849458	1.02814	0.164499	0.434795	1
CR1	Complement receptor type 1	1.02271	0.95371	1.0967	0.528645	0.764854	1
CR2	Complement receptor type 2	0.996373	0.951469	1.0434	0.877254	0.944672	1
CRACR2A	EF-hand calcium-binding domain-containing protein 4B	0.976074	0.951989	1.00077	0.0574604	0.251152	1
CRADD	Death domain-containing protein CRADD	0.98424	0.956475	1.01281	0.276569	0.566567	1
CREB3	Cyclic AMP-responsive element-binding protein 3	0.9842	0.939957	1.03053	0.49735	0.747198	1
CREBZF	CREB/ATF bZIP transcription factor	0.966932	0.876415	1.0668	0.502504	0.750533	1
CREG1	Protein CREG1	0.905572	0.858517	0.955206	0.000269131	0.0128433	0.78344
CRELD1	Protein disulfide isomerase CRELD1	0.972008	0.909682	1.0386	0.401057	0.676798	1
CRELD2	Protein disulfide isomerase CRELD2	0.980206	0.940925	1.02113	0.338004	0.621944	1
CRH	Corticoliberin	0.970529	0.946415	0.995257	0.019788	0.161806	1
CRHBP	Corticotropin-releasing factor-binding protein	1.09752	1.01495	1.18681	0.0197093	0.161806	1
CRHR1	Corticotropin-releasing factor receptor 1	0.985698	0.950383	1.02233	0.439014	0.704126	1
CRIM1	Cysteine-rich motor neuron 1 protein	1.05392	0.947509	1.17227	0.333516	0.619965	1
CRIP2	Cysteine-rich protein 2	0.993167	0.93636	1.05342	0.819522	0.916502	1
CRISP2	Cysteine-rich secretory protein 2	0.999828	0.960787	1.04046	0.993263	0.997517	1
CRISP3	Cysteine-rich secretory protein 3	0.973956	0.890183	1.06561	0.565229	0.784277	1
CRKL	Crk-like protein	0.983772	0.96422	1.00372	0.110164	0.35129	1
CRLF1	Cytokine receptor-like factor 1	1.22441	1.12362	1.33425	3.85e-06	0.000273539	0.0112151
CRNN	Cornulin	1.00118	0.968993	1.03443	0.943722	0.975559	1
CRTAC1	Cartilage acidic protein 1	0.926377	0.864999	0.99211	0.0287797	0.187843	1
CRTAM	Cytotoxic and regulatory T-cell molecule	0.998403	0.956894	1.04171	0.941192	0.974549	1
CRTAP	Cartilage-associated protein	1.02573	0.97475	1.07939	0.328655	0.616836	1
CRX	Cone-rod homeobox protein	0.9845	0.964593	1.00482	0.133927	0.388659	1
CRYBB1	Beta-crystallin B1	0.952858	0.918382	0.988627	0.0102192	0.115792	1
CRYBB2	Beta-crystallin B2	1.00502	0.969305	1.04204	0.786352	0.902274	1
CRYGD	Gamma-crystallin D	1.00265	0.977952	1.02798	0.835024	0.925296	1
CRYM	Ketimine reductase mu-crystallin	0.93161	0.900661	0.963622	3.96e-05	0.00230613	0.115306
CRYZL1	Quinone oxidoreductase-like protein 1	0.97548	0.949296	1.00239	0.0737248	0.284402	1
CSDE1	Cold shock domain-containing protein E1	0.990209	0.96979	1.01106	0.354675	0.632766	1
CSF1	Macrophage colony-stimulating factor 1	1.02678	0.946692	1.11365	0.523542	0.76186	1
CSF1R	Macrophage colony-stimulating factor 1 receptor	0.97158	0.91431	1.03244	0.3523	0.632026	1
CSF2	Granulocyte-macrophage colony-stimulating factor	1.00975	0.942074	1.08229	0.78401	0.901417	1
CSF2RA	Granulocyte-macrophage colony-stimulating factor receptor subunit alpha	1.0108	0.975737	1.04713	0.550865	0.779655	1
CSF2RB	Cytokine receptor common subunit beta	0.986066	0.929767	1.04577	0.639917	0.825697	1
CSF3	Granulocyte colony-stimulating factor	0.978713	0.935658	1.02375	0.348535	0.630421	1
CSF3R	Granulocyte colony-stimulating factor receptor	1.05245	0.967197	1.14522	0.235566	0.518317	1
CSH1	Chorionic somatomammotropin hormone 1	0.995019	0.913795	1.08346	0.908491	0.960404	1
CSNK1D	Casein kinase I isoform delta	0.984931	0.947417	1.02393	0.443446	0.707888	1
CSNK2A1	Casein kinase II subunit alpha	0.964835	0.913924	1.01858	0.195565	0.473619	1
CSPG4	Chondroitin sulfate proteoglycan 4	1.0342	0.960524	1.11352	0.372496	0.654003	1
CSPG5	Chondroitin sulfate proteoglycan 5	0.991878	0.942114	1.04427	0.756177	0.890466	1
CSRP3	Cysteine and glycine-rich protein 3	0.996097	0.971057	1.02178	0.763335	0.894192	1
CST3	Cystatin-C	1.03308	0.957436	1.1147	0.401547	0.677233	1
CST5	Cystatin-D	1.04118	1.00153	1.0824	0.0416463	0.218901	1
CST6	Cystatin-M	0.467662	0.4466	0.489717	3.18e-18	2.31e-14	9.23e-15
CST7	Cystatin-F	0.998778	0.976349	1.02172	0.915949	0.963768	1
CSTB	Cystatin-B	0.955786	0.909888	1.004	0.0716944	0.28203	1
CTAG1A_CTAG1B	Cancer/testis antigen 1	0.975473	0.927034	1.02644	0.339262	0.623421	1
CTBS	Di-N-acetylchitobiase	0.98363	0.897661	1.07783	0.723544	0.873999	1
CTF1	Cardiotrophin-1	0.974609	0.94996	0.999897	0.0490796	0.231861	1
CTHRC1	Collagen triple helix repeat-containing protein 1	1.00227	0.921133	1.09055	0.958082	0.982182	1
CTLA4	Cytotoxic T-lymphocyte protein 4	0.993871	0.916098	1.07825	0.882435	0.948234	1
CTNNA1	Catenin alpha-1	1.03105	0.955582	1.11249	0.43039	0.700316	1
CTRB1	Chymotrypsinogen B	0.98356	0.947691	1.02079	0.381811	0.658775	1
CTRC	Chymotrypsin-C	1.0195	0.98623	1.05388	0.253957	0.538779	1
CTRL	Chymotrypsin-like protease CTRL-1	1.02316	0.987622	1.05997	0.204296	0.486269	1
CTSB	Cathepsin B	0.909954	0.872415	0.949108	1.13e-05	0.000732832	0.0329775
CTSC	Dipeptidyl peptidase 1	0.996722	0.949818	1.04594	0.893788	0.952093	1
CTSD	Cathepsin D	0.939761	0.889193	0.993204	0.0276908	0.184984	1
CTSE	Cathepsin E	1.03076	0.983709	1.08006	0.203741	0.486138	1
CTSF	Cathepsin F	0.994736	0.942984	1.04933	0.846463	0.930534	1
CTSH	Pro-cathepsin H	1.00589	0.977156	1.03547	0.691228	0.858066	1
CTSL	Cathepsin L1	0.987651	0.904308	1.07868	0.782353	0.901417	1
CTSO	Cathepsin O	0.959206	0.894987	1.02803	0.238788	0.521856	1
CTSV	Cathepsin L2	0.751235	0.711597	0.793081	5.53e-18	3.44e-14	1.61e-14
CTSZ	Cathepsin Z	0.986425	0.92254	1.05473	0.689078	0.857964	1
CUZD1	CUB and zona pellucida-like domain-containing protein 1	0.997154	0.935898	1.06242	0.929784	0.970033	1
CWC15	Spliceosome-associated protein CWC15 homolog	0.978123	0.941024	1.01668	0.262175	0.548665	1
CX3CL1	Fractalkine	0.994333	0.931555	1.06134	0.86438	0.938643	1
CXADR	Coxsackievirus and adenovirus receptor	0.968208	0.926104	1.01223	0.154372	0.423431	1
CXCL1	Growth-regulated alpha protein	0.972665	0.950602	0.995239	0.0179008	0.155342	1
CXCL10	C-X-C motif chemokine 10	0.990086	0.958513	1.0227	0.546812	0.778484	1
CXCL11	C-X-C motif chemokine 11	0.987268	0.960883	1.01438	0.353871	0.632752	1
CXCL12	Stromal cell-derived factor 1	0.912028	0.862844	0.964016	0.00113129	0.0356004	1
CXCL13	C-X-C motif chemokine 13	0.949093	0.915019	0.984436	0.00509611	0.0838123	1
CXCL14	C-X-C motif chemokine 14	1.02942	0.991905	1.06835	0.125806	0.377549	1
CXCL16	C-X-C motif chemokine 16	0.975293	0.889633	1.0692	0.593759	0.796176	1
CXCL17	C-X-C motif chemokine 17	1.01761	0.968892	1.06879	0.485474	0.738357	1
CXCL3	C-X-C motif chemokine 3	0.975857	0.954291	0.99791	0.0320735	0.197809	1
CXCL5	C-X-C motif chemokine 5	0.984771	0.966401	1.00349	0.110178	0.35129	1
CXCL6	C-X-C motif chemokine 6	0.996485	0.968716	1.02505	0.807071	0.90983	1
CXCL8	Interleukin-8	0.981017	0.950846	1.01215	0.229168	0.510804	1
CXCL9	C-X-C motif chemokine 9	0.999828	0.967755	1.03296	0.991733	0.997517	1
CYB5A	Cytochrome b5	1.01165	0.976434	1.04814	0.521595	0.761762	1
CYB5R2	NADH-cytochrome b5 reductase 2	0.960729	0.919695	1.00359	0.0720297	0.282586	1
CYP24A1	1,25-dihydroxyvitamin D(3) 24-hydroxylase, mitochondrial	0.987287	0.95876	1.01666	0.392361	0.669175	1
CYTH3	Cytohesin-3	1.0207	0.986433	1.05616	0.239587	0.522033	1
CYTL1	Cytokine-like protein 1	0.904838	0.821533	0.996591	0.0424278	0.220943	1
[truncated: 2,160 more rows]

## Sheet: Supplementary Table 4
Supplementary Table 4: Significant MPB-Associated Genes Identified by MAGMA from 47 UKB Protein-Derived Candidates.
[truncated: 8 more rows]

[truncated: 2 more sheets: Supplementary Table 5, Supplementary Table 6]
